# Supplementary material for: Poly[diaqua­bis[μ2-2,4-(dichloro­phenoxy)­acetato-κ2 O:O′]iron(II)]
Source: Acta Crystallogr Sect E Struct Rep Online. 2008 Sep 20;64(Pt 10):m1287. doi: 10.1107/S1600536808029279 (PMC2959489; doi:10.1107/S1600536808029279)
Supplement: Supplementary file 1 [file e-64-m1287-sup1.cif]

##############################################################################
###                                                                        ###
###        Electronic paper (Acta Crystallographica Section E)             ###
###                                                                        ###
##############################################################################
#                                                                            #
# This CIF contains the data in a paper accepted for publication in Acta     #
# Crystallographica Section E. It conforms to the requirements of Notes      #
# for Authors for Section E, and has been peer reviewed under the auspices   #
# of the IUCr Commission on Journals.                                        #
#                                                                            #
# Full details of the Crystallographic Information File format               #
# are given in the paper "The Crystallographic Information File (CIF):       #
# a New Standard Archive File for Crystallography" by S. R. Hall, F. H.      #
# Allen and I. D. Brown [Acta Cryst. (1991), A47, 655-685].                  #
#                                                                            #
# The current version of the core CIF dictionary is obtainable from          #
# ftp://ftp.iucr.org/pub/cif_core.dic. The current version number is 2.4.    #
#                                                                            #
# Software is freely available for graphical display of the structure(s) in  #
# this CIF.  For information consult the CIF home page http://www.iucr.org/  #
# cif/home.html                                                              #
#                                                                            #
# This file may be used for bona fide research purposes within the           #
# scientific community so long as proper attribution is given to the journal # 
# article from which it was obtained.                                        #
#                                                                            #
##############################################################################
                                             
data_global
_audit_creation_method     SHELXL97
_journal_date_recd_electronic     2008-08-15
_journal_date_accepted     2008-09-12
_journal_name_full     'Acta Crystallographica, Section E'
_journal_year     2008
_journal_volume     64
_journal_issue     10
_journal_page_first     m1287
_journal_page_last     m1287
_journal_paper_category     QM
_journal_coeditor_code     HY2149
_publ_contact_author_name     'Rong-Hua Zeng'
_publ_contact_author_address
;
School of Chemistry and Environment
South China Normal University
Guangzhou 510006
People's Republic of China
;
_publ_contact_author_email     zrh321@yahoo.com.cn
_publ_contact_author_fax     ?
_publ_contact_author_phone     ?
_publ_section_title
;\
Poly[diaquabis[\m~2~-(2,4-dichlorophenoxy)acetato-\k^2^<i>O</i>:<i>O</i>']\
iron(II)]
;
loop_
    _publ_author_name
    _publ_author_footnote
    _publ_author_address
    'Wei-Bo Pan' .
;
School of Chemistry and the Environment
South China Normal University
Guangzhou 510006
People's Republic of China
;
    'Xiao-Hong Xu' .
;
School of Chemistry and the Environment
South China Normal University
Guangzhou 510006
People's Republic of China
;
    'Xiao-Hui Huang' .
;
School of Chemistry and the Environment
South China Normal University
Guangzhou 510006
People's Republic of China
;
    'Rong-Hua Zeng' .
;
School of Chemistry and the Environment
South China Normal University
Guangzhou 510006
People's Republic of China
Key Laboratory of Electrochemical Technology
of Energy Storage and Power Generation in Guangdong Universities
Guangzhou 510631
People's Republic of China
;
_chemical_name_systematic
;
Poly[diaquabis[\m~2~-(2,4-dichlorophenoxy)acetato-\k^2^O:O']iron(II)]
;
_chemical_name_common     ?
_chemical_formula_moiety     'C16 H14 Cl4 Fe O8'
_chemical_formula_sum     'C16 H14 Cl4 Fe O8'
_chemical_formula_iupac     '[Fe (C8 H5 Cl2 O3)2 (H2 O)2]'
_chemical_formula_weight     531.92
_chemical_melting_point     ?
_symmetry_cell_setting     monoclinic
_symmetry_space_group_name_H-M     'P 21/c'
_symmetry_space_group_name_Hall     '-P 2ybc'
loop_
    _symmetry_equiv_pos_as_xyz
    'x, y, z'
    '-x, y+1/2, -z+1/2'
    '-x, -y, -z'
    'x, -y-1/2, z-1/2'
_cell_length_a     17.604(2)
_cell_length_b     7.3122(8)
_cell_length_c     8.0312(9)
_cell_angle_alpha     90.00
_cell_angle_beta     94.258(2)
_cell_angle_gamma     90.00
_cell_volume     1031.0(2)
_cell_formula_units_Z     2
_cell_measurement_reflns_used     6377
_cell_measurement_theta_min     1.66
_cell_measurement_theta_max     28.00
_cell_measurement_temperature     296(2)
_exptl_crystal_description     block
_exptl_crystal_colour     colourless
_exptl_crystal_size_max     0.23
_exptl_crystal_size_mid     0.21
_exptl_crystal_size_min     0.20
_exptl_crystal_density_diffrn     1.714
_exptl_crystal_density_meas     ?
_exptl_crystal_density_method     'not measured'
_exptl_crystal_F_000     536
_exptl_absorpt_coefficient_mu     1.291
_exptl_absorpt_correction_type     multi-scan
_exptl_absorpt_process_details     '(SADABS; Bruker, 2001)'
_exptl_absorpt_correction_T_min     0.7556
_exptl_absorpt_correction_T_max     0.7823
_diffrn_ambient_temperature     296(2)
_diffrn_radiation_type     MoK\a
_diffrn_radiation_wavelength     0.71073
_diffrn_radiation_source     'fine-focus sealed tube'
_diffrn_radiation_monochromator     graphite
_diffrn_measurement_device_type     'Bruker SMART APEXII CCD area-detector'
_diffrn_measurement_method     '\f and \w scan'
_diffrn_detector_area_resol_mean     ?
_diffrn_reflns_number     5059
_diffrn_reflns_av_R_equivalents     0.0205
_diffrn_reflns_av_sigmaI/netI     0.0217
_diffrn_reflns_theta_min     2.32
_diffrn_reflns_theta_max     25.20
_diffrn_reflns_theta_full     25.20
_diffrn_measured_fraction_theta_max     0.998
_diffrn_measured_fraction_theta_full     0.998
_diffrn_reflns_limit_h_min     -21
_diffrn_reflns_limit_h_max     17
_diffrn_reflns_limit_k_min     -8
_diffrn_reflns_limit_k_max     8
_diffrn_reflns_limit_l_min     -9
_diffrn_reflns_limit_l_max     9
_diffrn_standards_number     0
_diffrn_standards_interval_count     ?
_diffrn_standards_interval_time     ?
_diffrn_standards_decay_%     ?
_reflns_number_total     1849
_reflns_number_gt     1675
_reflns_threshold_expression     I>2\s(I)
_refine_ls_structure_factor_coef     Fsqd
_refine_ls_matrix_type     full
_refine_ls_R_factor_all     0.0385
_refine_ls_R_factor_gt     0.0343
_refine_ls_wR_factor_gt     0.0929
_refine_ls_wR_factor_ref     0.0965
_refine_ls_goodness_of_fit_ref     1.050
_refine_ls_restrained_S_all     1.052
_refine_ls_number_reflns     1849
_refine_ls_number_parameters     137
_refine_ls_number_restraints     0
_refine_ls_hydrogen_treatment     constr
_refine_ls_weighting_scheme     calc
_refine_ls_weighting_details
         'calc w=1/[\s^2^(Fo^2^)+(0.0473P)^2^+1.0193P] where P=(Fo^2^+2Fc^2^)/3'
_atom_sites_solution_hydrogens     geom
_atom_sites_solution_primary     direct
_atom_sites_solution_secondary     difmap
_refine_ls_shift/su_max     0.000
_refine_ls_shift/su_mean     0.000
_refine_diff_density_max     0.485
_refine_diff_density_min     -0.477
_refine_ls_extinction_method     none
_refine_ls_extinction_coef     ?
loop_
    _atom_type_symbol
    _atom_type_description
    _atom_type_scat_dispersion_real
    _atom_type_scat_dispersion_imag
    _atom_type_scat_source
    'C' 'C' 0.0033 0.0016
                         'International Tables Vol C Tables 4.2.6.8 and 6.1.1.4'
    'H' 'H' 0.0000 0.0000
                         'International Tables Vol C Tables 4.2.6.8 and 6.1.1.4'
    'O' 'O' 0.0106 0.0060
                         'International Tables Vol C Tables 4.2.6.8 and 6.1.1.4'
    'Fe' 'Fe' 0.3463 0.8444
                         'International Tables Vol C Tables 4.2.6.8 and 6.1.1.4'
    'Cl' 'Cl' 0.1484 0.1585
                         'International Tables Vol C Tables 4.2.6.8 and 6.1.1.4'
_computing_data_collection     'APEX2 (Bruker, 2007)'
_computing_cell_refinement     'SAINT (Bruker, 2007)'
_computing_data_reduction     'SAINT (Bruker, 2007)'
_computing_structure_solution     'SHELXS97 (Sheldrick, 2008)'
_computing_structure_refinement     'SHELXL97 (Sheldrick, 2008)'
_computing_molecular_graphics     'SHELXTL (Sheldrick, 2008)'
_computing_publication_material     'SHELXL97 (Sheldrick, 2008)'
loop_
    _atom_site_type_symbol
    _atom_site_label
    _atom_site_fract_x
    _atom_site_fract_y
    _atom_site_fract_z
    _atom_site_U_iso_or_equiv
    _atom_site_adp_type
    _atom_site_calc_flag
    _atom_site_refinement_flags
    _atom_site_occupancy
    _atom_site_disorder_assembly
    _atom_site_disorder_group
    Fe Fe1 0.0000 0.5000 0.5000 0.03073(17) Uani d S 1 . .
    Cl Cl1 0.30460(6) 0.78166(12) 0.11801(14) 0.0735(3) Uani d . 1 . .
    Cl Cl2 0.46770(6) 0.2467(2) 0.43433(14) 0.0928(4) Uani d . 1 . .
    C C5 0.24797(14) 0.4477(4) 0.1746(3) 0.0356(6) Uani d . 1 . .
    C C4 0.31062(16) 0.5621(4) 0.1975(4) 0.0431(6) Uani d . 1 . .
    C C1 0.32151(18) 0.2103(5) 0.3170(4) 0.0530(8) Uani d . 1 . .
    H H1 0.3253 0.0913 0.3575 0.064 Uiso calc R 1 . .
    C C6 0.25386(16) 0.2715(4) 0.2358(4) 0.0435(6) Uani d . 1 . .
    H H6 0.2122 0.1932 0.2226 0.052 Uiso calc R 1 . .
    C C2 0.38251(18) 0.3256(5) 0.3371(4) 0.0565(8) Uani d . 1 . .
    C C3 0.37794(18) 0.5028(5) 0.2792(4) 0.0553(8) Uani d . 1 . .
    H H3 0.4195 0.5812 0.2948 0.066 Uiso calc R 1 . .
    O O1 0.18551(10) 0.5189(2) 0.0859(2) 0.0385(4) Uani d . 1 . .
    O O2 0.07809(9) 0.4569(2) 0.3070(2) 0.0323(4) Uani d . 1 . .
    C C7 0.07058(13) 0.3655(3) 0.1753(3) 0.0277(5) Uani d . 1 . .
    C C8 0.12459(15) 0.3979(4) 0.0403(3) 0.0367(6) Uani d . 1 . .
    H H8A 0.1456 0.2812 0.0092 0.044 Uiso calc R 1 . .
    H H8B 0.0958 0.4467 -0.0575 0.044 Uiso calc R 1 . .
    O O3 0.01927(10) 0.2497(2) 0.1419(2) 0.0407(4) Uani d . 1 . .
    O O1W 0.09385(11) 0.6384(3) 0.6535(2) 0.0416(4) Uani d D 1 . .
    H H1W 0.1227 0.6879 0.5917 0.062 Uiso d RD 1 . .
    H H2W 0.0708 0.7130 0.7070 0.062 Uiso d RD 1 . .
loop_
    _atom_site_aniso_label
    _atom_site_aniso_U_11
    _atom_site_aniso_U_22
    _atom_site_aniso_U_33
    _atom_site_aniso_U_12
    _atom_site_aniso_U_13
    _atom_site_aniso_U_23
    Fe1 0.0341(3) 0.0280(3) 0.0304(3) 0.00233(19) 0.0045(2) 0.00195(19)
    Cl1 0.0771(6) 0.0489(5) 0.0935(7) -0.0269(4) -0.0007(5) 0.0116(4)
    Cl2 0.0567(6) 0.1397(11) 0.0803(7) 0.0293(6) -0.0068(5) 0.0080(7)
    C5 0.0338(13) 0.0400(13) 0.0344(13) -0.0029(11) 0.0113(10) -0.0048(11)
    C4 0.0430(15) 0.0433(15) 0.0439(15) -0.0095(12) 0.0089(12) -0.0045(12)
    C1 0.0574(19) 0.0538(18) 0.0493(17) 0.0108(15) 0.0136(14) 0.0055(14)
    C6 0.0434(15) 0.0410(15) 0.0474(16) -0.0046(12) 0.0119(12) 0.0001(12)
    C2 0.0435(17) 0.081(2) 0.0451(17) 0.0115(16) 0.0060(13) -0.0031(16)
    C3 0.0384(16) 0.073(2) 0.0546(18) -0.0126(15) 0.0041(13) -0.0088(16)
    O1 0.0344(10) 0.0370(10) 0.0444(10) -0.0064(7) 0.0052(8) 0.0011(8)
    O2 0.0327(9) 0.0342(9) 0.0305(9) -0.0017(7) 0.0056(7) -0.0074(7)
    C7 0.0291(12) 0.0234(11) 0.0305(12) 0.0049(9) 0.0025(9) 0.0012(9)
    C8 0.0369(13) 0.0429(15) 0.0306(12) -0.0072(11) 0.0052(10) -0.0047(11)
    O3 0.0423(10) 0.0358(10) 0.0456(11) -0.0128(8) 0.0140(8) -0.0149(8)
    O1W 0.0415(11) 0.0412(10) 0.0419(10) -0.0042(9) 0.0030(8) -0.0053(9)
loop_
    _geom_bond_atom_site_label_1
    _geom_bond_atom_site_label_2
    _geom_bond_site_symmetry_2
    _geom_bond_distance
    _geom_bond_publ_flag
    Fe1 O3 2 2.1654(17) y
    Fe1 O3 4_566 2.1654(17) ?
    Fe1 O2 3_566 2.1697(16) ?
    Fe1 O2 . 2.1697(16) y
    Fe1 O1W . 2.2297(18) y
    Fe1 O1W 3_566 2.2297(18) ?
    Cl1 C4 . 1.728(3) ?
    Cl2 C2 . 1.737(3) ?
    C5 O1 . 1.368(3) ?
    C5 C6 . 1.380(4) ?
    C5 C4 . 1.386(4) ?
    C4 C3 . 1.381(4) ?
    C1 C2 . 1.365(5) ?
    C1 C6 . 1.389(4) ?
    C1 H1 . 0.9300 ?
    C6 H6 . 0.9300 ?
    C2 C3 . 1.377(5) ?
    C3 H3 . 0.9300 ?
    O1 C8 . 1.417(3) ?
    O2 C7 . 1.250(3) ?
    C7 O3 . 1.253(3) ?
    C7 C8 . 1.513(3) ?
    C8 H8A . 0.9700 ?
    C8 H8B . 0.9700 ?
    O3 Fe1 2_545 2.1654(17) ?
    O1W H1W . 0.8200 ?
    O1W H2W . 0.8200 ?
loop_
    _geom_angle_atom_site_label_1
    _geom_angle_atom_site_label_2
    _geom_angle_atom_site_label_3
    _geom_angle_site_symmetry_1
    _geom_angle_site_symmetry_3
    _geom_angle
    _geom_angle_publ_flag
    O3 Fe1 O3 2 4_566 180.0 ?
    O3 Fe1 O2 2 3_566 99.82(6) ?
    O3 Fe1 O2 4_566 3_566 80.18(6) ?
    O3 Fe1 O2 2 . 80.18(6) y
    O3 Fe1 O2 4_566 . 99.82(6) y
    O2 Fe1 O2 3_566 . 180.0 ?
    O3 Fe1 O1W 2 . 89.36(7) y
    O3 Fe1 O1W 4_566 . 90.64(7) y
    O2 Fe1 O1W 3_566 . 91.25(7) y
    O2 Fe1 O1W . . 88.75(7) y
    O3 Fe1 O1W 2 3_566 90.64(7) ?
    O3 Fe1 O1W 4_566 3_566 89.36(7) ?
    O2 Fe1 O1W 3_566 3_566 88.75(7) ?
    O2 Fe1 O1W . 3_566 91.25(7) ?
    O1W Fe1 O1W . 3_566 180.00(7) ?
    O1 C5 C6 . . 125.3(2) ?
    O1 C5 C4 . . 116.1(2) ?
    C6 C5 C4 . . 118.6(3) ?
    C3 C4 C5 . . 121.3(3) ?
    C3 C4 Cl1 . . 119.6(2) ?
    C5 C4 Cl1 . . 119.0(2) ?
    C2 C1 C6 . . 119.7(3) ?
    C2 C1 H1 . . 120.1 ?
    C6 C1 H1 . . 120.1 ?
    C5 C6 C1 . . 120.5(3) ?
    C5 C6 H6 . . 119.8 ?
    C1 C6 H6 . . 119.8 ?
    C1 C2 C3 . . 121.0(3) ?
    C1 C2 Cl2 . . 119.5(3) ?
    C3 C2 Cl2 . . 119.4(3) ?
    C2 C3 C4 . . 118.8(3) ?
    C2 C3 H3 . . 120.6 ?
    C4 C3 H3 . . 120.6 ?
    C5 O1 C8 . . 117.4(2) ?
    C7 O2 Fe1 . . 130.51(15) ?
    O2 C7 O3 . . 124.9(2) ?
    O2 C7 C8 . . 119.4(2) ?
    O3 C7 C8 . . 115.7(2) ?
    O1 C8 C7 . . 114.6(2) ?
    O1 C8 H8A . . 108.6 ?
    C7 C8 H8A . . 108.6 ?
    O1 C8 H8B . . 108.6 ?
    C7 C8 H8B . . 108.6 ?
    H8A C8 H8B . . 107.6 ?
    C7 O3 Fe1 . 2_545 139.91(16) ?
    H1W O1W H2W . . 112 ?
loop_
    _geom_hbond_atom_site_label_D
    _geom_hbond_atom_site_label_H
    _geom_hbond_atom_site_label_A
    _geom_hbond_site_symmetry_A
    _geom_hbond_distance_DH
    _geom_hbond_distance_HA
    _geom_hbond_distance_DA
    _geom_hbond_angle_DHA
    O1W H1W O1 4_576 0.82 2.41 3.051(3) 135
    O1W H2W O3 3_566 0.82 2.08 2.797(3) 145
