# Supplementary material for: Poly[diaqua­bis[μ2-2,4-(dichloro­phenoxy)­acetato-κ2 O:O′]iron(II)]
Source: Acta Crystallogr Sect E Struct Rep Online. 2008 Sep 20;64(Pt 10):m1287. doi: 10.1107/S1600536808029279 (PMC2959489; doi:10.1107/S1600536808029279)
Supplement: Supplementary file 2 [file e-64-m1287-Isup2.hkl]

# 
# h,k,l, Fc-squared, Fo-squared, sigma(Fo-squared) and status flag 
# 
data_I
_shelx_title ' D in P2(1)/c' 
_shelx_refln_list_code          4 
_shelx_F_calc_maximum      144.10 
_exptl_crystal_F_000       536.00 
_reflns_d_resolution_high  0.8347 
 
loop_ 
 _symmetry_equiv_pos_as_xyz 
 'x, y, z' 
 '-x, y+1/2, -z+1/2' 
 '-x, -y, -z' 
 'x, -y-1/2, z-1/2' 
 
_cell_length_a    17.6040 
_cell_length_b     7.3122 
_cell_length_c     8.0312 
_cell_angle_alpha  90.000 
_cell_angle_beta   94.258 
_cell_angle_gamma  90.000 
 
_shelx_F_squared_multiplier     1.000 
 
loop_ 
 _refln_index_h 
 _refln_index_k 
 _refln_index_l 
 _refln_F_squared_calc 
 _refln_F_squared_meas 
 _refln_F_squared_sigma 
 _refln_observed_status 
   2   0   0     1525.41     1471.74     35.14 o 
   3   0   0     9719.64     9222.51    353.32 o 
   4   0   0     2843.55     2816.88     86.39 o 
   5   0   0     3921.06     4377.12     85.49 o 
   6   0   0     1440.19     1346.97     24.57 o 
   7   0   0      490.27      465.51     13.84 o 
   8   0   0        7.14        2.72      0.76 o 
   9   0   0     1313.73     1216.61     20.43 o 
  10   0   0     3979.11     3987.40     91.84 o 
  11   0   0     2556.94     2695.93     62.66 o 
  12   0   0      315.74      314.11     11.11 o 
  13   0   0     5204.84     5300.33    119.78 o 
  14   0   0      243.61      274.68     11.02 o 
  15   0   0      599.90      613.76     18.96 o 
  16   0   0     1059.57     1079.97     29.77 o 
  17   0   0      223.06      207.03     10.01 o 
  18   0   0      293.65      291.26     12.74 o 
  19   0   0       76.57       79.21      7.23 o 
  20   0   0        1.32        0.04      4.27 o 
  21   0   0       34.71       44.26      6.34 o 
   1   1   0      297.86      294.88      5.19 o 
   2   1   0        0.49        0.27      0.31 o 
   3   1   0     3627.10     3931.17     45.12 o 
   4   1   0     3848.65     3876.31     42.99 o 
   5   1   0     4535.58     4913.56     54.51 o 
   6   1   0      469.77      495.72      6.33 o 
   7   1   0      159.48      149.80      2.52 o 
   8   1   0      685.97      709.21     10.56 o 
   9   1   0     7516.27     7968.90     88.31 o 
  10   1   0      405.04      392.36      8.41 o 
  11   1   0        0.39        1.22      0.90 o 
  12   1   0       23.04       19.28      2.22 o 
  13   1   0      329.20      330.60     10.62 o 
  14   1   0      256.15      264.50      7.59 o 
  15   1   0        1.53        3.12      2.21 o 
  16   1   0      489.19      470.94     11.42 o 
  17   1   0       14.45       14.35      2.94 o 
  18   1   0       94.40       91.15      5.31 o 
  19   1   0       66.48       76.81      5.15 o 
  20   1   0       38.22       29.52      4.10 o 
   0   2   0     1200.52     1476.01     23.58 o 
   1   2   0     9670.00     9819.28    106.07 o 
   2   2   0      116.12       90.54      1.47 o 
   3   2   0        6.20       27.43      0.85 o 
   4   2   0      791.15     1007.54     11.79 o 
   5   2   0     7639.17     7367.72    101.04 o 
   6   2   0       65.15      102.19      1.98 o 
   7   2   0       80.53      148.96      2.61 o 
   8   2   0      913.58      811.78     14.20 o 
   9   2   0       31.22       22.96      1.10 o 
  10   2   0      620.49      594.91      9.54 o 
  11   2   0     1209.01     1219.91     17.62 o 
  12   2   0     1711.57     1681.60     23.60 o 
  13   2   0       13.17       16.72      2.34 o 
  14   2   0     1022.62      992.53     19.20 o 
  15   2   0      122.86      129.39      5.48 o 
  16   2   0      821.93      808.75     16.92 o 
  17   2   0       51.66       54.84      4.17 o 
  18   2   0      322.83      341.84      9.93 o 
  19   2   0        5.17       -0.18      3.09 o 
  20   2   0       55.36       66.54      5.03 o 
   1   3   0       83.32       84.22      1.50 o 
   2   3   0      307.02      342.77      4.64 o 
   3   3   0      100.85      101.85      1.99 o 
   4   3   0     2065.95     2035.70     20.60 o 
   5   3   0      449.96      411.45      4.95 o 
   6   3   0       25.75       28.06      2.06 o 
   7   3   0      991.93     1087.37     16.66 o 
   8   3   0       75.93       68.86      1.85 o 
   9   3   0     1535.06     1517.40     18.10 o 
  10   3   0       53.27       45.85      3.20 o 
  11   3   0      337.01      342.29      6.59 o 
  12   3   0      261.80      266.49      5.75 o 
  13   3   0      505.18      524.77     15.30 o 
  14   3   0        2.68        4.75      3.48 o 
  15   3   0       21.99       23.97      2.95 o 
  16   3   0       17.38       16.15      3.00 o 
  17   3   0       54.84       51.89      4.12 o 
  18   3   0       13.86       12.59      3.20 o 
  19   3   0        3.38        2.92      3.01 o 
   0   4   0     8796.26     9587.91    147.01 o 
   1   4   0        7.19        4.79      1.34 o 
   2   4   0      308.91      254.19      3.46 o 
   3   4   0     2243.92     2429.12     24.47 o 
   4   4   0     4632.50     4684.48     46.40 o 
   5   4   0     1288.62     1232.37     13.14 o 
   6   4   0     4162.99     4195.56     41.82 o 
   7   4   0     1142.10     1119.11     12.20 o 
   8   4   0      104.10       92.58      2.06 o 
   9   4   0      471.13      437.35      6.58 o 
  10   4   0      480.59      469.47      7.12 o 
  11   4   0      460.85      448.96      7.07 o 
  12   4   0      138.78      139.98      4.07 o 
  13   4   0      753.09      764.95     12.53 o 
  14   4   0       39.10       27.68      3.66 o 
  15   4   0      195.55      214.36     15.02 o 
  16   4   0      269.17      254.57      7.89 o 
  17   4   0      115.03      132.53      6.00 o 
  18   4   0       12.79        5.92      2.87 o 
   1   5   0        1.55        0.58      0.69 o 
   2   5   0      457.11      479.47      6.81 o 
   3   5   0      264.08      255.84      4.31 o 
   4   5   0        6.69        5.16      1.12 o 
   5   5   0     1133.91     1117.38     16.21 o 
   6   5   0        5.44        2.76      1.09 o 
   7   5   0      336.45      313.03      6.60 o 
   8   5   0      205.51      205.40      3.94 o 
   9   5   0      612.99      602.40      9.99 o 
  10   5   0       69.69       76.34      3.00 o 
  11   5   0        7.12        7.06      2.11 o 
  12   5   0      167.98      157.47      4.90 o 
  13   5   0      218.99      211.50      5.52 o 
  14   5   0        0.89        2.08      1.65 o 
  15   5   0      161.57      175.77      9.37 o 
  16   5   0       29.37       19.43      4.86 o 
  17   5   0       14.77       11.54      2.96 o 
   0   6   0       18.41       27.19      2.22 o 
   1   6   0      459.95      475.45      7.09 o 
   2   6   0      286.66      292.35      5.02 o 
   3   6   0       49.84       49.57      2.36 o 
   4   6   0        6.03        5.31      1.33 o 
   5   6   0      920.17      940.19     22.95 o 
   6   6   0       32.31       29.98      3.54 o 
   7   6   0        6.29        8.58      1.37 o 
   8   6   0      156.60      144.87      5.24 o 
   9   6   0        1.22       -0.85      1.48 o 
  10   6   0      275.03      274.63      7.85 o 
  11   6   0      531.24      530.26     12.26 o 
  12   6   0       85.90       93.20      4.69 o 
  13   6   0       42.14       45.52      3.59 o 
  14   6   0      304.47      323.43     17.88 o 
  15   6   0       48.59       53.89      6.17 o 
   1   7   0        3.97        4.09      1.72 o 
   2   7   0       29.25       31.66      2.57 o 
   3   7   0        1.20        1.53      1.26 o 
   4   7   0       45.89       40.27      2.36 o 
   5   7   0        3.23        3.68      1.34 o 
   6   7   0        2.44        2.32      1.31 o 
   7   7   0       51.21       51.90      2.68 o 
   8   7   0       60.22       59.61      3.78 o 
   9   7   0       80.46       81.85      7.22 o 
  10   7   0        0.13       -1.29      1.84 o 
  11   7   0       73.50       68.61      4.47 o 
  12   7   0       79.59       80.20      4.85 o 
   0   8   0      343.13      379.71     14.21 o 
   1   8   0      347.99      372.68      9.93 o 
   2   8   0      400.21      434.33     11.02 o 
   3   8   0       90.04       94.78      4.75 o 
   4   8   0       72.49       94.64      7.98 o 
   5   8   0      209.79      221.29      7.29 o 
   6   8   0      176.00      192.84      6.70 o 
   7   8   0       33.60       40.68      3.45 o 
   8   8   0       90.09       97.33      5.13 o 
 -20   1   1      130.87      138.86      6.81 o 
 -19   1   1       98.56      102.28      7.93 o 
 -18   1   1       79.51       84.00      5.24 o 
 -17   1   1      138.36      140.19      6.22 o 
 -16   1   1       30.20       28.48      6.21 o 
 -15   1   1      378.47      384.24     10.01 o 
 -14   1   1      559.05      579.56     12.89 o 
 -13   1   1      926.61      879.03     17.21 o 
 -12   1   1     1261.19     1189.19     21.69 o 
 -11   1   1     1308.91     1250.98     17.72 o 
 -10   1   1     3382.67     3287.90     49.55 o 
  -9   1   1      841.01      742.50     10.99 o 
  -8   1   1     1640.51     1545.87     31.45 o 
  -7   1   1     1531.25     1430.99     19.30 o 
  -6   1   1      238.43      319.90      5.14 o 
  -5   1   1      183.15      139.34      2.14 o 
  -4   1   1     1014.17      922.25     10.85 o 
  -3   1   1     3282.76     3137.69     30.90 o 
  -2   1   1     6041.01     6168.32    104.01 o 
  -1   1   1     1072.15     1377.18     17.85 o 
   0   1   1      285.72      256.73      3.86 o 
   1   1   1     9036.61     7935.62    124.80 o 
   2   1   1     5292.98     5164.99     82.07 o 
   3   1   1     8779.82     8391.91    158.98 o 
   4   1   1     1932.31     1932.16     22.04 o 
   5   1   1     1205.77     1124.77     13.31 o 
   6   1   1     2460.64     2440.87     27.77 o 
   7   1   1      250.67      179.62      3.07 o 
   8   1   1     1448.27     1441.36     17.07 o 
   9   1   1      376.62      326.65      4.90 o 
  10   1   1       85.43       52.84      1.67 o 
  11   1   1      213.88      201.70      4.48 o 
  12   1   1      141.58      144.54      3.84 o 
  13   1   1      971.04      991.57     18.80 o 
  14   1   1      875.77      803.72     16.10 o 
  15   1   1        1.17        3.37      1.88 o 
  16   1   1       99.11       92.82      4.74 o 
  17   1   1      512.59      536.17     23.88 o 
  18   1   1      259.59      247.46      8.06 o 
  19   1   1      301.39      318.54      9.69 o 
  20   1   1       62.01       64.93      8.53 o 
 -20   2   1        5.36        4.00      3.04 o 
 -19   2   1        7.51        5.31      3.14 o 
 -18   2   1       78.83       77.79      4.99 o 
 -17   2   1        3.89       10.29      2.98 o 
 -16   2   1        1.06       -0.77      2.20 o 
 -15   2   1        5.07        2.37      2.24 o 
 -14   2   1        5.84       10.10      2.42 o 
 -13   2   1      237.32      246.24     16.18 o 
 -12   2   1       62.65       69.55      2.69 o 
 -11   2   1      134.48      154.07      3.81 o 
 -10   2   1        6.68       11.48      1.21 o 
  -9   2   1       69.59       92.67      2.74 o 
  -8   2   1      284.00      348.57      5.06 o 
  -7   2   1      118.40      123.44      2.25 o 
  -6   2   1      324.79      367.19      4.43 o 
  -5   2   1     1115.31     1185.55     12.32 o 
  -4   2   1     1583.56     1667.33     18.89 o 
  -3   2   1      223.21      223.57      3.24 o 
  -2   2   1       82.47       73.68      1.52 o 
  -1   2   1       68.50       93.60      1.73 o 
   0   2   1     3632.65     4062.71     44.72 o 
   1   2   1     5217.38     5396.19     89.48 o 
   2   2   1     1448.26     1534.68     25.29 o 
   3   2   1      238.56      216.35      4.97 o 
   4   2   1      113.37      127.21      5.26 o 
   5   2   1      497.70      532.42      6.89 o 
   6   2   1     6045.76     6380.80     70.72 o 
   7   2   1      895.24     1085.66     13.25 o 
   8   2   1        7.08       21.58      1.14 o 
   9   2   1      211.72      236.87      4.04 o 
  10   2   1      257.18      263.13      6.07 o 
  11   2   1      245.02      250.79      5.36 o 
  12   2   1      114.67      136.70      3.83 o 
  13   2   1       43.20       54.12      4.38 o 
  14   2   1       83.36       83.94      4.26 o 
  15   2   1        1.15        1.23      2.03 o 
  16   2   1        4.51        1.29      3.12 o 
  17   2   1        0.01       -3.74      4.24 o 
  18   2   1        3.98        1.93      4.86 o 
  19   2   1       59.28       53.36      4.37 o 
  20   2   1        4.83       -1.48      2.85 o 
 -19   3   1      262.88      284.25      9.29 o 
 -18   3   1      263.27      252.86      8.42 o 
 -17   3   1       28.88       44.35      4.94 o 
 -16   3   1      160.64      175.69      7.84 o 
 -15   3   1      727.23      718.76     15.26 o 
 -14   3   1       87.48       76.48      4.26 o 
 -13   3   1      241.40      255.57      7.27 o 
 -12   3   1      330.89      305.07      6.17 o 
 -11   3   1       50.75       41.97      2.90 o 
 -10   3   1       28.98       26.32      2.70 o 
  -9   3   1     3398.65     3421.82     38.58 o 
  -8   3   1     1909.82     1899.04     21.71 o 
  -7   3   1      309.33      275.12      3.75 o 
  -6   3   1     1217.52     1146.20     12.19 o 
  -5   3   1     1271.71     1172.94     12.37 o 
  -4   3   1       32.18       12.75      0.75 o 
  -3   3   1     1292.51     1313.32     15.36 o 
  -2   3   1     3369.52     3422.71     33.70 o 
  -1   3   1       98.73      148.37      2.22 o 
   0   3   1       25.73        7.59      1.01 o 
   1   3   1     6953.13     7487.35    114.28 o 
   2   3   1     4094.34     4206.85     46.17 o 
   3   3   1     1492.08     1495.25     20.09 o 
   4   3   1     2776.79     2691.01     35.35 o 
   5   3   1      980.33      887.37     12.72 o 
   6   3   1       77.58       76.09      3.10 o 
   7   3   1     1337.03     1430.35     17.12 o 
   8   3   1      582.19      575.93      9.02 o 
   9   3   1      100.33      104.89      2.64 o 
  10   3   1        6.94        7.18      1.60 o 
  11   3   1      535.61      459.79      8.28 o 
  12   3   1      482.48      480.56     12.06 o 
  13   3   1      644.88      573.27     10.12 o 
  14   3   1     1175.00     1159.53     22.00 o 
  15   3   1      398.54      396.32     11.71 o 
  16   3   1       88.10      112.55      5.37 o 
  17   3   1      131.40      130.49      5.93 o 
  18   3   1      152.20      151.30      8.28 o 
  19   3   1        5.25        6.56      4.91 o 
 -18   4   1       16.97       16.00      4.50 o 
 -17   4   1        8.01        8.13      2.21 o 
 -16   4   1       16.36       15.20      3.23 o 
 -15   4   1       54.85       49.88      3.03 o 
 -14   4   1       92.06       84.36      3.63 o 
 -13   4   1       47.58       42.94      2.16 o 
 -12   4   1       76.34       74.88      2.64 o 
 -11   4   1       13.01       14.45      1.39 o 
 -10   4   1      458.71      466.11      7.01 o 
  -9   4   1      215.53      201.44      3.88 o 
  -8   4   1       56.67       58.28      1.99 o 
  -7   4   1       30.49       30.84      1.21 o 
  -6   4   1      711.27      716.56      8.22 o 
  -5   4   1       59.11       66.14      1.60 o 
  -4   4   1      317.59      330.20      4.29 o 
  -3   4   1      345.26      387.41      4.84 o 
  -2   4   1      152.78      176.28      2.74 o 
  -1   4   1     1143.68     1256.12     13.23 o 
   0   4   1      252.19      288.59      6.08 o 
   1   4   1       42.33       30.71      1.59 o 
   2   4   1      358.27      368.23      4.56 o 
   3   4   1       80.73       86.86      1.72 o 
   4   4   1      189.83      192.28      3.23 o 
   5   4   1       25.58       31.20      1.27 o 
   6   4   1        0.13       -0.44      0.71 o 
   7   4   1     1013.71      995.98     12.50 o 
   8   4   1       10.61        8.65      0.99 o 
   9   4   1      945.08      951.33     12.25 o 
  10   4   1      108.77      108.71      3.49 o 
  11   4   1        0.02        0.24      1.13 o 
  12   4   1      169.14      148.08      4.30 o 
  13   4   1        0.26       -0.69      1.34 o 
  14   4   1       85.62       82.61      3.58 o 
  15   4   1       76.80       67.25      4.21 o 
  16   4   1       19.72       21.49      3.15 o 
  17   4   1       13.83       12.67      3.00 o 
  18   4   1       10.43        4.41      2.90 o 
 -17   5   1      152.05      170.49     14.10 o 
 -16   5   1       89.44       95.59     10.87 o 
 -15   5   1       60.20       59.54      9.32 o 
 -14   5   1      414.45      452.07     11.06 o 
 -13   5   1      164.08      157.47      4.67 o 
 -12   5   1       23.00       24.50      2.03 o 
 -11   5   1       74.89       84.53      5.43 o 
 -10   5   1     1190.31     1122.16     16.75 o 
  -9   5   1        2.27        1.03      1.16 o 
  -8   5   1      764.15      701.44     12.95 o 
  -7   5   1     2060.67     1994.14     23.52 o 
  -6   5   1        2.43        7.43      1.32 o 
  -5   5   1        7.14        5.41      0.91 o 
  -4   5   1     1596.15     1631.35     19.46 o 
  -3   5   1      816.33      822.68     10.65 o 
  -2   5   1       98.85      115.41      3.39 o 
  -1   5   1      793.75      831.96     10.65 o 
   0   5   1     1313.82     1400.65     16.79 o 
   1   5   1      175.63      158.63      3.19 o 
   2   5   1      723.28      693.42      9.20 o 
   3   5   1     2040.68     2067.28     24.00 o 
   4   5   1        1.52        1.78      1.61 o 
   5   5   1        1.03        2.23      1.03 o 
   6   5   1     1523.05     1437.71     17.53 o 
   7   5   1      124.06      131.49      3.07 o 
   8   5   1      277.24      272.57      6.23 o 
   9   5   1      572.25      572.42      9.77 o 
  10   5   1      140.99      140.79      4.07 o 
  11   5   1        0.56       -1.11      1.31 o 
  12   5   1      178.63      190.36      5.10 o 
  13   5   1      511.08      497.77     14.96 o 
  14   5   1      172.95      179.44      5.68 o 
  15   5   1       19.38       28.74      4.29 o 
  16   5   1      198.92      209.00     10.19 o 
 -15   6   1        0.90       -4.04      2.69 o 
 -14   6   1       19.68       15.09      2.76 o 
 -13   6   1       52.20       49.50      3.64 o 
 -12   6   1       20.15       25.65      2.88 o 
 -11   6   1       29.26       36.95      3.19 o 
 -10   6   1       49.27       43.74      3.25 o 
  -9   6   1       25.28       29.50      2.78 o 
  -8   6   1        4.66        2.20      1.56 o 
  -7   6   1        0.01        0.19      1.09 o 
  -6   6   1       13.61       15.36      2.88 o 
  -5   6   1       38.28       41.53      2.28 o 
  -4   6   1       25.83       28.99      1.93 o 
  -3   6   1      473.04      505.62      8.87 o 
  -2   6   1       70.96       67.84      3.16 o 
  -1   6   1       75.14       78.04      4.04 o 
   0   6   1       26.48       28.06      1.88 o 
   1   6   1        0.03        0.32      0.98 o 
   2   6   1      829.87      865.17     11.40 o 
   3   6   1       75.05       85.87      4.16 o 
   4   6   1      348.07      350.66      6.78 o 
   5   6   1        3.62        1.56      1.13 o 
   6   6   1      257.60      251.65      5.48 o 
   7   6   1      156.60      154.35      4.17 o 
   8   6   1      154.31      154.50      4.21 o 
   9   6   1       27.44       26.34      4.30 o 
  10   6   1       48.28       46.53      4.96 o 
  11   6   1       13.36       14.53      2.49 o 
  12   6   1       11.59       13.91      2.61 o 
  13   6   1        5.62        4.93      2.22 o 
  14   6   1       81.20       88.70      5.05 o 
  15   6   1       21.64       18.03      4.56 o 
 -12   7   1      338.21      349.30      9.91 o 
 -11   7   1       42.58       44.49      3.63 o 
 -10   7   1       34.20       45.57      3.63 o 
  -9   7   1      626.50      628.55     19.04 o 
  -8   7   1      302.67      277.46      8.11 o 
  -7   7   1        3.21        0.04      1.65 o 
  -6   7   1       54.26       72.10      3.19 o 
  -5   7   1      493.85      484.53      9.04 o 
  -4   7   1       30.65       31.75      2.23 o 
  -3   7   1       92.80      101.05      4.76 o 
  -2   7   1      782.87      809.84     27.94 o 
  -1   7   1      117.92      118.72      3.86 o 
   0   7   1       64.42       65.85      3.27 o 
   1   7   1      415.86      448.85      8.47 o 
   2   7   1      176.49      183.37      6.44 o 
   3   7   1      127.24      131.59      5.08 o 
   4   7   1      240.81      258.00     11.09 o 
   5   7   1      145.42      151.69      8.57 o 
   6   7   1       73.21       72.02      3.07 o 
   7   7   1      521.29      499.03     11.66 o 
   8   7   1      689.63      669.96     14.50 o 
   9   7   1      103.23      100.05     10.25 o 
  10   7   1       16.98       15.82      2.72 o 
  11   7   1      286.78      299.31      8.95 o 
  12   7   1       42.61       49.57      3.97 o 
  -8   8   1        4.35        7.35      2.29 o 
  -7   8   1        6.11        5.88      2.18 o 
  -6   8   1      182.45      186.78      6.68 o 
  -5   8   1       21.41       19.07      2.12 o 
  -4   8   1        1.08        0.91      1.38 o 
  -3   8   1       17.59       22.94      2.24 o 
  -2   8   1       49.36       55.25      3.78 o 
  -1   8   1      233.26      254.07      7.90 o 
   0   8   1        0.43       -0.47      1.68 o 
   1   8   1       15.90        9.80      2.25 o 
   2   8   1      131.74      127.45      5.38 o 
   3   8   1        2.24        3.52      1.89 o 
   4   8   1       45.15       49.07      3.62 o 
   5   8   1       23.74       17.40      2.46 o 
   6   8   1        0.88        0.80      1.62 o 
   7   8   1      171.40      178.85     10.19 o 
   8   8   1        4.54        7.40      3.71 o 
 -20   0   2       68.66       69.54      7.40 o 
 -19   0   2       14.64       18.19      5.20 o 
 -18   0   2      464.41      462.49     17.11 o 
 -17   0   2     2629.69     2526.77     62.08 o 
 -16   0   2       78.12       69.08      6.22 o 
 -15   0   2      408.44      407.31     14.69 o 
 -14   0   2      809.95      755.79     22.17 o 
 -13   0   2      171.65      165.38      8.39 o 
 -12   0   2      160.26      136.38      7.04 o 
 -11   0   2     1306.73     1240.68     31.31 o 
  -9   0   2       10.49        9.74      0.90 o 
  -8   0   2     4533.64     4308.55     68.03 o 
  -7   0   2     5624.40     5355.05     84.06 o 
  -6   0   2     6708.10     6455.38    155.88 o 
  -5   0   2     1584.75     1628.93     39.79 o 
  -4   0   2    14814.41    14275.13    281.78 o 
  -3   0   2    10539.75    11859.44    148.94 o 
  -2   0   2    20764.20    19302.40    776.97 o 
  -1   0   2     9912.12     9928.48    190.62 o 
   2   0   2      320.89      267.35      8.12 o 
   3   0   2       20.15       17.78      1.82 o 
   4   0   2      243.19      308.23      9.30 o 
   5   0   2     1817.70     1915.77     63.33 o 
   6   0   2     8433.77     8408.85    131.52 o 
   7   0   2     2593.56     2510.97     53.49 o 
   8   0   2       48.07       86.60      3.03 o 
   9   0   2     7071.70     7238.20    113.93 o 
  10   0   2      120.70      123.93      3.91 o 
  11   0   2      342.08      333.31      7.60 o 
  12   0   2      596.60      620.45     12.35 o 
  13   0   2        2.70        6.75      2.44 o 
  14   0   2       31.45       35.47      4.19 o 
  15   0   2      898.92      891.30     25.32 o 
  16   0   2       69.44       65.89      5.74 o 
  17   0   2      158.71      150.76      8.62 o 
  18   0   2       24.44       27.37      4.79 o 
  19   0   2      237.22      253.42     11.85 o 
  20   0   2       51.59       35.89      5.88 o 
 -20   1   2       13.82       13.80      3.61 o 
 -19   1   2       25.49       17.08      6.46 o 
 -18   1   2       14.07       15.79      3.34 o 
 -17   1   2       28.96       29.15      3.67 o 
 -16   1   2       93.10      101.51      6.45 o 
 -15   1   2        0.43        3.95      2.38 o 
 -14   1   2      517.82      476.58     11.23 o 
 -13   1   2      612.10      595.28     12.86 o 
 -12   1   2      440.13      433.16     10.82 o 
 -11   1   2      476.95      496.70     22.62 o 
 -10   1   2      342.28      408.95      6.85 o 
  -9   1   2      227.04      218.87     13.04 o 
  -8   1   2     3742.51     3759.94     37.39 o 
  -7   1   2      288.22      286.15      3.62 o 
  -6   1   2      520.46      583.89      9.93 o 
  -5   1   2     6560.35     7056.01     68.99 o 
  -4   1   2     2897.38     3119.34     30.89 o 
  -3   1   2     1943.35     1963.81     19.74 o 
  -2   1   2      434.16      475.26      5.29 o 
  -1   1   2    10694.36    10996.06    161.87 o 
   0   1   2     8870.22     8971.67    322.55 o 
   1   1   2     3279.14     3502.13     79.75 o 
   2   1   2      964.74     1051.75     25.94 o 
   3   1   2      825.59      948.23     16.06 o 
   4   1   2      308.95      293.72      5.04 o 
   5   1   2     6315.06     6287.57     80.97 o 
   6   1   2     2743.85     2975.62     33.87 o 
   7   1   2      477.30      510.67      7.04 o 
   8   1   2      229.41      261.46      4.30 o 
   9   1   2      120.20      117.23      2.63 o 
  10   1   2     1054.88      922.75     11.88 o 
  11   1   2      254.54      282.07      4.81 o 
  12   1   2      155.63      161.75      4.17 o 
  13   1   2      870.01      854.97     16.76 o 
  14   1   2      160.88      157.38      8.10 o 
  15   1   2       53.20       47.15      3.49 o 
  16   1   2        0.23        1.34      2.05 o 
  17   1   2      116.68      105.19      5.26 o 
  18   1   2      109.39      115.56      5.65 o 
  19   1   2      156.29      157.92      6.64 o 
  20   1   2        0.03       -0.90      2.86 o 
 -20   2   2       80.89       96.51      4.60 o 
 -19   2   2       17.12       20.04      7.38 o 
 -18   2   2      268.30      261.41      8.58 o 
 -17   2   2        6.50        6.71      3.05 o 
 -16   2   2      273.65      270.61      8.37 o 
 -15   2   2        7.48        5.64      2.46 o 
 -14   2   2       45.18       44.98      2.72 o 
 -13   2   2        5.20        7.27      1.61 o 
 -12   2   2      885.79      861.05     17.41 o 
 -11   2   2      146.92      134.63      3.08 o 
 -10   2   2       28.40       30.23      4.42 o 
  -9   2   2     2740.60     2682.07     31.50 o 
  -8   2   2       26.24       15.73      1.08 o 
  -7   2   2     2361.42     2307.45     23.38 o 
  -6   2   2     1235.53     1194.61     12.54 o 
  -5   2   2     3119.33     2866.23     28.62 o 
  -4   2   2     1617.90     1783.17     18.12 o 
  -3   2   2     1285.56     1175.70     12.22 o 
  -2   2   2        3.07       10.27      0.99 o 
  -1   2   2     4327.34     4301.18     47.50 o 
   0   2   2      185.43      176.49      4.24 o 
   1   2   2     5940.86     5640.08    123.08 o 
   2   2   2       72.75       61.52      1.72 o 
   3   2   2     2191.95     2106.65     27.89 o 
   4   2   2    12433.00    12167.42    155.20 o 
   5   2   2     3220.07     3177.99     41.83 o 
   6   2   2     1323.92     1315.79     18.43 o 
   7   2   2      954.50      918.92     11.70 o 
   8   2   2     3352.54     3317.99     37.96 o 
   9   2   2        3.51        4.55      1.20 o 
  10   2   2     2252.21     2282.41     26.88 o 
  11   2   2      329.40      323.91      5.40 o 
  12   2   2      827.34      796.13     12.70 o 
  13   2   2      172.61      167.79      4.79 o 
  14   2   2     1394.27     1427.41     26.03 o 
  15   2   2      488.86      431.94     10.70 o 
  16   2   2      406.22      410.96     10.61 o 
  17   2   2      195.64      205.60     17.35 o 
  18   2   2      205.42      203.16      7.46 o 
  19   2   2       51.48       46.83      4.22 o 
 -19   3   2       28.79       29.03      3.07 o 
 -18   3   2        5.31        4.50      2.17 o 
 -17   3   2       41.16       40.28      3.05 o 
 -16   3   2       79.68       75.24      4.60 o 
 -15   3   2      198.76      199.18      7.72 o 
 -14   3   2       76.01       77.30      3.46 o 
 -13   3   2      207.65      210.98      6.16 o 
 -12   3   2      425.82      423.72      6.70 o 
 -11   3   2      400.86      395.15      6.25 o 
 -10   3   2     1122.78     1102.35     13.82 o 
  -9   3   2       23.45       27.29      1.41 o 
  -8   3   2      714.62      678.03      7.86 o 
  -7   3   2      301.91      287.28      3.94 o 
  -6   3   2      175.41      163.29      2.61 o 
  -5   3   2      184.01      200.10      2.92 o 
  -4   3   2      163.73      193.51      2.77 o 
  -3   3   2      241.80      272.28      4.96 o 
  -2   3   2      268.73      310.70      4.63 o 
  -1   3   2     4697.92     4973.09     55.04 o 
   0   3   2      514.13      527.82      7.82 o 
   1   3   2     1414.22     1449.72     19.79 o 
   2   3   2      853.83     1010.89     14.31 o 
   3   3   2      463.34      514.87     10.87 o 
   4   3   2      716.57      738.47     10.88 o 
   5   3   2     3320.21     3473.45     45.58 o 
   6   3   2       20.34       14.37      2.69 o 
   7   3   2       34.15       30.44      1.73 o 
   8   3   2       24.20       31.65      1.56 o 
   9   3   2        9.18        7.60      1.09 o 
  10   3   2      324.71      345.31      5.78 o 
  11   3   2       99.40      110.34      4.08 o 
  12   3   2       65.25       50.56      2.79 o 
  13   3   2      129.82      127.89      4.10 o 
  14   3   2       52.54       46.61      3.61 o 
  15   3   2        3.64        3.50      2.20 o 
  16   3   2        2.35        3.36      2.29 o 
  17   3   2      130.97      112.95      5.60 o 
  18   3   2      109.23      114.83      9.00 o 
 -18   4   2       70.64       63.10      4.61 o 
 -17   4   2      564.88      506.97     29.31 o 
 -16   4   2        2.38        9.44      2.57 o 
 -15   4   2       36.28       39.44      3.41 o 
 -14   4   2      337.90      344.61      9.13 o 
 -13   4   2      584.33      604.09     13.00 o 
 -12   4   2      389.50      395.97      7.58 o 
 -11   4   2     1144.16     1118.97     16.64 o 
 -10   4   2     1991.62     1935.13     26.65 o 
  -9   4   2      185.60      172.30      4.17 o 
  -8   4   2     1094.89     1029.67     22.97 o 
  -7   4   2     1700.61     1623.41     19.33 o 
  -6   4   2     1955.70     1846.64     21.70 o 
  -5   4   2       64.04       67.76      3.94 o 
  -4   4   2     1109.07     1055.83     13.10 o 
  -3   4   2      631.55      745.13      9.67 o 
  -2   4   2      512.06      504.94      7.05 o 
  -1   4   2     1085.86     1118.78     13.43 o 
   0   4   2      833.25      768.37     10.10 o 
   1   4   2       58.50       48.65      1.64 o 
   2   4   2     2993.88     3113.59     34.92 o 
   3   4   2     2149.67     1996.83     22.99 o 
   4   4   2      861.49      881.51     16.50 o 
   5   4   2      996.06      947.90     17.60 o 
   6   4   2      330.61      306.10     10.09 o 
   7   4   2       13.04       25.11      2.53 o 
   8   4   2      635.98      656.14     10.02 o 
   9   4   2      636.49      588.81     10.15 o 
  10   4   2        3.95        3.50      1.14 o 
  11   4   2      219.21      222.08      5.42 o 
  12   4   2       38.03       52.04      2.85 o 
  13   4   2      192.96      232.64      5.88 o 
  14   4   2       15.46       15.48      2.51 o 
  15   4   2      451.05      496.50     12.05 o 
  16   4   2       23.22       19.51      3.19 o 
  17   4   2       61.27       65.88      4.76 o 
 -17   5   2        0.70        0.25      2.16 o 
 -16   5   2       13.56       17.08      2.88 o 
 -15   5   2       49.04       56.93      5.83 o 
 -14   5   2        3.27        3.73      1.99 o 
 -13   5   2       14.72       13.25      1.83 o 
 -12   5   2       92.85       93.66      3.84 o 
 -11   5   2        2.29        4.27      1.34 o 
 -10   5   2        2.43        0.79      1.14 o 
  -9   5   2        3.45        5.47      1.33 o 
  -8   5   2     1102.03     1043.63     15.61 o 
  -7   5   2       11.33       13.54      1.24 o 
  -6   5   2       47.46       42.29      1.80 o 
  -5   5   2      686.64      684.03      9.35 o 
  -4   5   2      159.05      164.94      4.18 o 
  -3   5   2       16.93       16.68      1.21 o 
  -2   5   2      360.50      377.07      5.87 o 
  -1   5   2      526.74      524.10      8.87 o 
   0   5   2      177.02      164.31      4.23 o 
   1   5   2       16.91       13.41      1.44 o 
   2   5   2       20.82       22.57      1.74 o 
   3   5   2       49.35       47.85      1.81 o 
   4   5   2        3.47        3.62      1.08 o 
   5   5   2      240.15      241.80      7.07 o 
   6   5   2      297.52      310.81      6.12 o 
   7   5   2      270.05      271.93      5.34 o 
   8   5   2      672.19      630.23      9.05 o 
   9   5   2       29.50       30.41      1.97 o 
  10   5   2       17.32       26.67      2.68 o 
  11   5   2      178.90      181.35      6.18 o 
  12   5   2       28.73       35.37      7.67 o 
  13   5   2      294.39      255.41      8.71 o 
  14   5   2        4.83        5.78      2.35 o 
  15   5   2       66.40       62.03      5.78 o 
  16   5   2       74.60       71.50      6.49 o 
 -15   6   2      129.30      147.07      9.22 o 
 -14   6   2        0.73        4.81      3.38 o 
 -13   6   2        5.88       12.96      2.54 o 
 -12   6   2      481.04      484.59     11.73 o 
 -11   6   2       54.05       64.61      3.94 o 
 -10   6   2       10.79       11.37      2.23 o 
  -9   6   2       72.94       75.85      3.98 o 
  -8   6   2        9.60       12.94      2.17 o 
  -7   6   2      259.26      256.77      7.31 o 
  -6   6   2      228.30      234.01      5.36 o 
  -5   6   2      620.05      622.74     10.57 o 
  -4   6   2      210.03      214.08      5.08 o 
  -3   6   2      503.15      521.82      9.25 o 
  -2   6   2      429.67      406.09      7.72 o 
  -1   6   2      297.55      317.10      6.51 o 
   0   6   2      213.18      210.32      5.03 o 
   1   6   2      658.90      679.11     11.25 o 
   2   6   2        4.32        6.03      1.35 o 
   3   6   2      250.51      291.82      6.15 o 
   4   6   2     1337.12     1270.25     23.63 o 
   5   6   2      253.14      262.44     12.16 o 
   6   6   2      284.53      259.31      5.67 o 
   7   6   2      345.44      352.31      7.06 o 
   8   6   2      396.37      386.11      7.57 o 
   9   6   2      290.38      278.77      7.94 o 
  10   6   2      629.05      605.08     13.54 o 
  11   6   2      245.98      239.67      7.63 o 
  12   6   2      188.75      179.05      6.76 o 
  13   6   2       63.40       65.56      5.12 o 
  14   6   2      225.96      243.84      8.32 o 
 -12   7   2        0.99        0.11      1.95 o 
 -11   7   2       26.81       21.69      2.93 o 
 -10   7   2       57.47       56.10      3.96 o 
  -9   7   2       29.05       26.80      2.99 o 
  -8   7   2        9.01        8.39      2.26 o 
  -7   7   2       14.85       14.23      2.43 o 
  -6   7   2        0.29        0.99      1.25 o 
  -5   7   2       21.92       17.64      2.21 o 
  -4   7   2        4.83        4.37      1.44 o 
  -3   7   2       21.63       24.09      2.61 o 
  -2   7   2        2.32       -0.37      1.20 o 
  -1   7   2       75.33       75.02      3.20 o 
   0   7   2      101.86      113.02      3.85 o 
   1   7   2      219.81      204.42      5.24 o 
   2   7   2      145.84      149.23      5.99 o 
   3   7   2       64.70       63.87      3.77 o 
   4   7   2       11.30       17.98      4.48 o 
   5   7   2       29.20       28.55      2.80 o 
   6   7   2        1.78        6.83      1.90 o 
   7   7   2        0.02       -0.49      1.39 o 
   8   7   2        9.10       15.81      4.33 o 
   9   7   2       22.67       33.65      5.39 o 
  10   7   2        4.69        5.30      3.77 o 
  11   7   2       57.64       66.61      7.54 o 
  -7   8   2      198.02      203.97      7.21 o 
  -6   8   2      354.65      376.36     10.18 o 
  -5   8   2       54.78       59.69      3.16 o 
  -4   8   2      246.09      250.86      7.58 o 
  -3   8   2      396.28      405.94      8.50 o 
  -2   8   2      195.20      213.98      7.95 o 
  -1   8   2      119.39      119.98      4.29 o 
   0   8   2      185.85      196.39      5.43 o 
   1   8   2       30.33       35.98      3.57 o 
   2   8   2        1.93        2.17      1.81 o 
   3   8   2        0.63        0.22      1.66 o 
   4   8   2       36.56       40.42      3.40 o 
   5   8   2       56.55       56.10      3.89 o 
   6   8   2       50.34       67.02      4.12 o 
   7   8   2       64.79       67.53      6.86 o 
 -20   1   3      258.73      272.06      7.31 o 
 -19   1   3      139.78      160.26      7.66 o 
 -18   1   3        9.21       16.64      2.33 o 
 -17   1   3      294.56      284.77      6.97 o 
 -16   1   3      605.73      612.44     11.12 o 
 -15   1   3      449.60      441.98      8.65 o 
 -14   1   3      690.48      688.72     11.57 o 
 -13   1   3      157.22      170.46      4.56 o 
 -12   1   3      222.55      224.85      5.68 o 
 -11   1   3       14.54       12.42      2.29 o 
 -10   1   3       17.55       11.93      1.12 o 
  -9   1   3      768.33      762.48      8.58 o 
  -8   1   3      293.80      249.53      3.14 o 
  -7   1   3      543.64      541.28      5.71 o 
  -6   1   3     1905.64     1877.32     17.40 o 
  -5   1   3     3347.50     3446.44     31.13 o 
  -4   1   3    12679.91    12831.05    155.98 o 
  -3   1   3     3761.34     3845.85     34.61 o 
  -2   1   3      330.85      477.27      9.12 o 
  -1   1   3      603.47      527.65      7.19 o 
   0   1   3      240.15      189.15      5.82 o 
   1   1   3      146.43       93.05      4.72 o 
   2   1   3     1154.31     1129.25     20.18 o 
   3   1   3      636.23      746.20     20.26 o 
   4   1   3     1303.41     1393.17     24.48 o 
   5   1   3      670.32      623.32     10.87 o 
   6   1   3     2683.83     2596.79     34.92 o 
   7   1   3     2576.50     2651.30     35.67 o 
   8   1   3      622.72      531.46      7.64 o 
   9   1   3      719.46      686.35      9.47 o 
  10   1   3      158.83      136.70      3.17 o 
  11   1   3      102.68      125.97      3.11 o 
  12   1   3     1181.69     1138.07     15.69 o 
  13   1   3      282.64      287.33     11.38 o 
  14   1   3       19.39       17.40      2.47 o 
  15   1   3      139.64      165.96      6.12 o 
  16   1   3      170.22      178.03      6.63 o 
  17   1   3      231.93      224.06     10.73 o 
  18   1   3      131.93      128.67      6.03 o 
  19   1   3      158.23      163.30     10.47 o 
 -19   2   3        4.99        6.31      2.21 o 
 -18   2   3        3.24        2.17      1.90 o 
 -17   2   3        7.71        3.18      1.82 o 
 -16   2   3        4.47        3.30      1.76 o 
 -15   2   3        0.00        2.38      1.73 o 
 -14   2   3       29.43       44.89      2.60 o 
 -13   2   3       72.58       65.78      3.01 o 
 -12   2   3       51.88       45.94      2.36 o 
 -11   2   3      392.53      451.00      6.71 o 
 -10   2   3       57.95       69.47      2.09 o 
  -9   2   3       50.50       56.58      1.84 o 
  -8   2   3       51.93       52.99      1.40 o 
  -7   2   3      129.10      118.36      2.15 o 
  -6   2   3        2.20        9.32      1.59 o 
  -5   2   3        3.11        5.92      0.95 o 
  -4   2   3      189.88      194.43      2.85 o 
  -3   2   3       25.10       30.08      1.00 o 
  -2   2   3        8.93       11.94      1.07 o 
  -1   2   3      127.23      134.36      3.03 o 
   0   2   3      196.60      222.00      6.28 o 
   1   2   3      214.55      230.59      4.56 o 
   2   2   3      271.26      256.95      6.44 o 
   3   2   3      159.08      171.33      3.68 o 
   4   2   3      685.48      641.74     10.01 o 
   5   2   3     1094.64     1197.42     17.21 o 
   6   2   3      248.05      271.09      5.83 o 
   7   2   3      152.01      163.31     11.49 o 
   8   2   3      215.84      234.79      4.34 o 
   9   2   3      215.50      222.87      4.29 o 
  10   2   3      310.53      304.15      5.33 o 
  11   2   3        0.59        0.82      0.90 o 
  12   2   3       60.62       71.58      3.26 o 
  13   2   3       48.16       49.27      2.70 o 
  14   2   3        0.57       -0.61      3.13 o 
  15   2   3       72.23       63.06      6.27 o 
  16   2   3       18.52        8.64      2.51 o 
  17   2   3        1.30        1.88      2.35 o 
  18   2   3        0.01       -2.22      2.46 o 
 -19   3   3      230.83      244.69      6.95 o 
 -18   3   3        2.80        2.57      1.96 o 
 -17   3   3      109.57      123.43      4.69 o 
 -16   3   3      181.98      178.73      5.35 o 
 -15   3   3       47.50       51.94      3.03 o 
 -14   3   3       29.99       34.00      2.41 o 
 -13   3   3      177.30      178.99      4.76 o 
 -12   3   3        1.59        4.96      1.43 o 
 -11   3   3      278.32      257.24      4.70 o 
 -10   3   3     1151.57     1202.65     14.94 o 
  -9   3   3     1485.15     1380.07     16.69 o 
  -8   3   3      789.07      803.41     10.75 o 
  -7   3   3      630.67      573.18      8.01 o 
  -6   3   3     1144.17     1176.36     12.69 o 
  -5   3   3      389.78      357.14      4.62 o 
  -4   3   3     1303.34     1372.09     14.51 o 
  -3   3   3     2202.12     2180.69     22.31 o 
  -2   3   3       38.15       26.24      1.75 o 
  -1   3   3       81.20       79.12      3.61 o 
   0   3   3     1962.33     1965.33     30.94 o 
   1   3   3     1523.18     1353.40     16.03 o 
   2   3   3      414.85      380.10      5.42 o 
   3   3   3      158.08      125.16      3.72 o 
   4   3   3      315.39      270.34      4.50 o 
   5   3   3      670.15      659.83     10.50 o 
   6   3   3      244.16      275.93      5.56 o 
   7   3   3     2562.76     2401.23     46.35 o 
   8   3   3     1132.20     1204.00     30.90 o 
   9   3   3      159.77      147.90      3.54 o 
  10   3   3      576.07      589.48      9.94 o 
  11   3   3      346.87      284.35      5.33 o 
  12   3   3      246.42      258.17      5.97 o 
  13   3   3      153.10      140.53      4.39 o 
  14   3   3       24.31       33.44      2.55 o 
  15   3   3       11.17        8.99      2.48 o 
  16   3   3       25.88       28.48      3.41 o 
  17   3   3       46.21       61.43      4.52 o 
  18   3   3      161.39      159.60      6.91 o 
 -18   4   3        0.03       -0.80      2.18 o 
 -17   4   3       57.50       65.84     10.41 o 
 -16   4   3        0.17        1.08      1.99 o 
 -15   4   3        1.54        1.14      2.57 o 
 -14   4   3       62.18       84.21      4.28 o 
 -13   4   3        5.69        1.63      1.61 o 
 -12   4   3       38.16       28.47      2.03 o 
 -11   4   3       48.89       39.78      2.19 o 
 -10   4   3      174.30      192.65      4.66 o 
  -9   4   3     1067.25     1066.95     15.81 o 
  -8   4   3      270.72      249.76      5.27 o 
  -7   4   3      157.91      172.05      3.50 o 
  -6   4   3      204.38      209.67      3.94 o 
  -5   4   3       80.67       73.79      2.79 o 
  -4   4   3     1021.54     1072.07     13.48 o 
  -3   4   3      137.27      157.39      3.26 o 
  -2   4   3        0.50        2.39      0.77 o 
  -1   4   3      545.74      539.16      8.93 o 
   0   4   3      260.90      248.31      6.18 o 
   1   4   3      156.27      172.10      4.08 o 
   2   4   3      159.48      160.36      3.87 o 
   3   4   3       10.17       26.60      2.10 o 
   4   4   3      804.66      757.40     14.90 o 
   5   4   3       44.49       39.83      2.60 o 
   6   4   3      482.07      499.04     11.42 o 
   7   4   3      189.75      207.08     12.30 o 
   8   4   3       21.91       25.67      2.53 o 
   9   4   3      217.95      214.41      5.35 o 
  10   4   3      168.97      166.21      4.96 o 
  11   4   3       11.32        5.83      2.07 o 
  12   4   3       86.93       67.14      3.99 o 
  13   4   3       10.03       12.32      2.43 o 
  14   4   3        0.93        1.60      1.98 o 
  15   4   3       60.48       40.76      4.99 o 
  16   4   3        0.33       -0.39      3.03 o 
  17   4   3       12.78        2.71      3.65 o 
 -16   5   3       40.43       50.77      5.83 o 
 -15   5   3      145.56      155.00     10.75 o 
 -14   5   3      168.79      187.44      8.68 o 
 -13   5   3       24.24       26.77      4.14 o 
 -12   5   3      170.58      168.06      5.94 o 
 -11   5   3      264.44      270.54      6.05 o 
 -10   5   3      163.70      145.89      5.16 o 
  -9   5   3      888.61      873.17     13.74 o 
  -8   5   3      830.64      761.43     12.22 o 
  -7   5   3       95.91      103.40      4.92 o 
  -6   5   3       34.02       29.41      1.82 o 
  -5   5   3      572.30      583.32      8.42 o 
  -4   5   3      866.68      833.57     11.18 o 
  -3   5   3       68.26       79.27      2.45 o 
  -2   5   3      248.29      244.82      5.41 o 
  -1   5   3     1183.60     1176.61     17.42 o 
   0   5   3      123.73      117.40      6.61 o 
   1   5   3      255.22      259.14      5.61 o 
   2   5   3     1097.98     1006.58     15.30 o 
   3   5   3       43.76       47.14      2.90 o 
   4   5   3       16.60       23.59      7.48 o 
   5   5   3      286.48      282.44      5.75 o 
   6   5   3      995.09      935.84     18.31 o 
   7   5   3      480.32      485.79     11.13 o 
   8   5   3      387.65      375.82      7.71 o 
   9   5   3      474.60      493.07      9.57 o 
  10   5   3       64.18       70.67      6.27 o 
  11   5   3       51.13       71.12      4.32 o 
  12   5   3      447.81      445.89     11.30 o 
  13   5   3       76.55       85.98      4.80 o 
  14   5   3        0.40        1.17      2.14 o 
  15   5   3      227.38      216.98      7.56 o 
 -14   6   3        0.68        5.75      3.23 o 
 -13   6   3       34.42       25.53      3.12 o 
 -12   6   3       69.81       66.86      4.23 o 
 -11   6   3        6.65        5.69      1.51 o 
 -10   6   3      376.64      369.34      7.64 o 
  -9   6   3       55.40       40.49      2.64 o 
  -8   6   3       10.82       11.72      1.59 o 
  -7   6   3      131.52      124.95      3.84 o 
  -6   6   3        0.47        0.24      0.95 o 
  -5   6   3      203.79      191.35      4.11 o 
  -4   6   3        0.83        6.50      1.39 o 
  -3   6   3       41.43       46.34      2.49 o 
  -2   6   3      417.21      422.21      8.12 o 
  -1   6   3        8.17        6.51      1.41 o 
   0   6   3        1.15        2.05      1.23 o 
   1   6   3      163.78      173.03      4.64 o 
   2   6   3      131.80      124.86      3.91 o 
   3   6   3     1363.26     1318.74     24.73 o 
   4   6   3       76.29       80.11      4.09 o 
   5   6   3        3.92        3.30      1.52 o 
   6   6   3      344.62      321.12      8.68 o 
   7   6   3        7.91        7.14      1.85 o 
   8   6   3      158.84      156.89      4.65 o 
   9   6   3       52.23       48.37      3.04 o 
  10   6   3        2.05        1.70      1.71 o 
  11   6   3      141.80      144.37      5.26 o 
  12   6   3        2.83        0.56      2.33 o 
  13   6   3       33.29       43.12      5.97 o 
 -11   7   3       31.79       31.43      3.36 o 
 -10   7   3       97.69      100.18      5.00 o 
  -9   7   3      134.00      122.56      5.39 o 
  -8   7   3        1.15        2.03      2.91 o 
  -7   7   3       29.50       26.20      2.87 o 
  -6   7   3      350.01      345.02      9.28 o 
  -5   7   3       55.96       57.67      2.89 o 
  -4   7   3       93.57      104.41      5.64 o 
  -3   7   3      604.63      629.81     14.05 o 
  -2   7   3      358.94      357.27      7.61 o 
  -1   7   3       25.43       33.74      2.43 o 
   0   7   3      191.20      227.36      6.92 o 
   1   7   3      728.25      696.38     12.13 o 
   2   7   3      138.39      142.59      4.43 o 
   3   7   3       22.27       30.41      3.06 o 
   4   7   3      244.58      244.65      7.65 o 
   5   7   3      105.68       87.23      4.98 o 
   6   7   3       23.54       31.52      2.99 o 
   7   7   3      291.04      288.38      8.50 o 
   8   7   3       33.91       35.39      4.35 o 
   9   7   3        1.30       -0.46      3.52 o 
  10   7   3       89.02       87.64      7.96 o 
  -6   8   3        9.45        7.99      2.36 o 
  -5   8   3       42.91       45.53      3.73 o 
  -4   8   3        6.33        9.95      1.90 o 
  -3   8   3        1.00        1.07      2.10 o 
  -2   8   3       95.93       88.65      3.82 o 
  -1   8   3       25.76       28.20      2.48 o 
   0   8   3       76.27       69.02      3.45 o 
   1   8   3        2.99       -0.18      1.39 o 
   2   8   3       11.05       12.44      2.45 o 
   3   8   3       23.33       23.95      2.98 o 
   4   8   3       31.17       41.59      3.61 o 
   5   8   3        5.46        2.90      2.71 o 
 -19   0   4      586.07      564.12     19.83 o 
 -18   0   4      199.00      199.63     10.63 o 
 -17   0   4      168.02      191.04      9.88 o 
 -16   0   4      358.57      366.88     13.88 o 
 -15   0   4      238.90      268.88     11.06 o 
 -14   0   4      286.28      309.56      7.81 o 
 -13   0   4       44.99       38.26      2.58 o 
 -12   0   4      596.79      605.69     11.92 o 
 -11   0   4      234.87      249.86     12.30 o 
 -10   0   4        3.63        8.70      1.98 o 
  -9   0   4       82.19       91.61      2.53 o 
  -8   0   4     4724.01     4561.39    104.05 o 
  -7   0   4       42.98       44.24      1.83 o 
  -6   0   4     1317.89     1275.90     17.49 o 
  -5   0   4      213.27      239.87      4.74 o 
  -4   0   4      551.26      491.49      7.67 o 
  -3   0   4       81.06      117.84      2.78 o 
  -2   0   4     1189.18     1026.68     17.35 o 
  -1   0   4      842.37      813.54     22.19 o 
   0   0   4      290.23      399.04     12.80 o 
   1   0   4       90.36       87.17      4.97 o 
   2   0   4      682.35      603.03     17.72 o 
   3   0   4       21.03       20.62      2.86 o 
   4   0   4      196.88      197.11      8.31 o 
   5   0   4     8712.46     9302.70    209.66 o 
   6   0   4      376.93      508.65     15.85 o 
   7   0   4      979.68      991.07     26.81 o 
   8   0   4      546.50      550.24     11.61 o 
   9   0   4     1936.54     1850.68     32.00 o 
  10   0   4      127.15      125.24      5.08 o 
  11   0   4      261.08      256.45      7.10 o 
  12   0   4       63.91       54.58      3.22 o 
  13   0   4      338.05      335.83     21.35 o 
  14   0   4      307.43      309.64     12.22 o 
  15   0   4      654.07      683.27     21.47 o 
  16   0   4       92.22       84.60      6.94 o 
  17   0   4       16.85       33.19      5.30 o 
  18   0   4      214.41      215.82     11.09 o 
 -19   1   4       60.11       57.88      3.57 o 
 -18   1   4      124.19      108.99      4.42 o 
 -17   1   4      147.93      147.39      4.88 o 
 -16   1   4      197.23      198.21      7.72 o 
 -15   1   4        0.58        2.97      1.56 o 
 -14   1   4       14.37       15.48      1.78 o 
 -13   1   4        9.11        7.52      1.69 o 
 -12   1   4      161.03      158.04      4.07 o 
 -11   1   4       69.78       76.16      3.41 o 
 -10   1   4      293.64      314.77      5.09 o 
  -9   1   4      537.95      550.54      6.65 o 
  -8   1   4       25.68       30.57      1.63 o 
  -7   1   4       28.62       39.21      1.44 o 
  -6   1   4      784.17      857.97     10.54 o 
  -5   1   4        5.06        5.81      0.57 o 
  -4   1   4     4019.26     4239.54     38.36 o 
  -3   1   4     1843.53     1947.65     20.29 o 
  -2   1   4      666.07      707.46      9.05 o 
  -1   1   4      206.47      232.62      9.25 o 
   0   1   4      337.98      314.18      9.85 o 
   1   1   4     2648.20     2570.34     61.37 o 
   2   1   4      637.00      661.86     13.60 o 
   3   1   4        9.03        5.55      1.65 o 
   4   1   4      551.29      614.44     15.55 o 
   5   1   4       27.59       51.96      2.97 o 
   6   1   4     1370.24     1275.98     28.59 o 
   7   1   4       24.03       21.82      1.93 o 
   8   1   4        2.06        1.39      1.26 o 
   9   1   4      355.52      336.41      5.84 o 
  10   1   4      227.04      252.63      4.88 o 
  11   1   4       90.48       97.59      2.94 o 
  12   1   4        1.73       -0.18      0.98 o 
  13   1   4      102.14       96.86      3.62 o 
  14   1   4       82.95       91.20      4.96 o 
  15   1   4      248.69      260.71      8.07 o 
  16   1   4        0.69       -3.08      2.72 o 
  17   1   4       83.60       77.89      4.87 o 
  18   1   4       24.25       28.95      3.76 o 
 -19   2   4      103.08      112.96      4.74 o 
 -18   2   4      300.49      318.28      7.71 o 
 -17   2   4       99.32       95.31      4.03 o 
 -16   2   4      285.80      303.58      7.09 o 
 -15   2   4      189.07      208.29      5.52 o 
 -14   2   4      167.25      176.66      4.82 o 
 -13   2   4     1209.01     1196.06     17.75 o 
 -12   2   4      145.75      146.88      4.00 o 
 -11   2   4      445.44      434.80      7.70 o 
 -10   2   4      126.76      136.13      3.14 o 
  -9   2   4     1191.56     1151.62     14.36 o 
  -8   2   4        2.35        4.91      0.95 o 
  -7   2   4     2594.32     2413.24     24.90 o 
  -6   2   4     2161.53     2022.42     21.09 o 
  -5   2   4     1282.23     1180.06     13.03 o 
  -4   2   4        2.74       11.21      1.36 o 
  -3   2   4    10599.50    10729.14    105.11 o 
  -2   2   4     4282.31     4583.95     51.50 o 
  -1   2   4     1027.81     1001.23     14.91 o 
   0   2   4     3862.80     3857.86     50.65 o 
   1   2   4      435.60      430.67      9.98 o 
   2   2   4      344.80      343.44      8.54 o 
   3   2   4     1002.23      934.54     18.14 o 
   4   2   4     2075.29     1962.24     27.31 o 
   5   2   4      204.06      220.02      4.88 o 
   6   2   4     1404.00     1406.70     20.41 o 
   7   2   4      300.47      278.43      5.83 o 
   8   2   4     1027.12      971.19     15.01 o 
   9   2   4      138.85      143.12      3.53 o 
  10   2   4     3749.52     3601.86     41.94 o 
  11   2   4        0.78        3.63      1.20 o 
  12   2   4        2.39        8.80      1.41 o 
  13   2   4      542.42      539.55     10.04 o 
  14   2   4      303.95      292.62      6.80 o 
  15   2   4        3.80        4.73      2.15 o 
  16   2   4       33.77       50.37      3.93 o 
  17   2   4       29.56       29.81      3.54 o 
 -18   3   4      105.31      124.30      5.93 o 
 -17   3   4       32.12       32.49      3.41 o 
 -16   3   4      102.87      109.28      7.10 o 
 -15   3   4       28.19       26.35      7.07 o 
 -14   3   4        1.77        1.80      1.62 o 
 -13   3   4       42.78       50.44      3.25 o 
 -12   3   4      612.45      600.48     12.62 o 
 -11   3   4       13.53       12.88      6.28 o 
 -10   3   4       32.91       38.39      2.06 o 
  -9   3   4        9.91        7.41      1.59 o 
  -8   3   4        0.08       -0.83      0.80 o 
  -7   3   4       32.81       33.82      1.53 o 
  -6   3   4      114.78      124.64      2.87 o 
  -5   3   4      533.74      513.27      7.38 o 
  -4   3   4      237.40      238.50      4.89 o 
  -3   3   4      892.13      887.11     13.22 o 
  -2   3   4        0.23       -0.52      0.83 o 
  -1   3   4      182.45      216.50      4.71 o 
   0   3   4      952.72      945.36     12.46 o 
   1   3   4      407.09      423.68      7.77 o 
   2   3   4     1764.13     1792.20     31.85 o 
   3   3   4      246.10      232.62      4.90 o 
   4   3   4       64.95       65.14      2.39 o 
   5   3   4      494.04      509.36      8.85 o 
   6   3   4      251.38      273.02      9.10 o 
   7   3   4        0.54        0.00      1.04 o 
   8   3   4       12.32       10.14      1.55 o 
   9   3   4      304.75      283.38      6.24 o 
  10   3   4       28.68       27.53      1.86 o 
  11   3   4       82.25       76.61      3.08 o 
  12   3   4        0.77        0.35      1.39 o 
  13   3   4      154.57      150.41      4.71 o 
  14   3   4       71.45       81.67      3.62 o 
  15   3   4      109.88      110.23      5.30 o 
  16   3   4       17.00       16.18      2.97 o 
  17   3   4        0.11        0.04      2.63 o 
 -17   4   4       71.11       74.62      4.71 o 
 -16   4   4       66.52       76.25      4.51 o 
 -15   4   4      143.70      134.63      5.70 o 
 -14   4   4      366.42      368.43      9.65 o 
 -13   4   4      129.30      135.85      5.28 o 
 -12   4   4      401.65      396.73      7.80 o 
 -11   4   4      192.61      191.14      4.81 o 
 -10   4   4        4.68        2.96      1.20 o 
  -9   4   4      342.69      332.98      8.29 o 
  -8   4   4      590.69      567.14      9.65 o 
  -7   4   4        9.55       10.58      1.21 o 
  -6   4   4       52.56       48.82      1.96 o 
  -5   4   4       93.56       72.27      4.03 o 
  -4   4   4      759.27      734.32     10.06 o 
  -3   4   4      274.79      260.06      4.89 o 
  -2   4   4     1269.80     1260.24     15.82 o 
  -1   4   4     1050.31      979.07     14.86 o 
   0   4   4      149.55      168.81      5.47 o 
   1   4   4       88.46       73.40      2.74 o 
   2   4   4      204.25      212.73      7.79 o 
   3   4   4       69.40       62.27      3.35 o 
   4   4   4       52.48       50.61      3.45 o 
   5   4   4      611.45      568.16     14.43 o 
   6   4   4      302.86      290.27      8.36 o 
   7   4   4       49.59       43.86      3.39 o 
   8   4   4      660.73      638.29     14.36 o 
   9   4   4     1264.58     1222.34     23.76 o 
  10   4   4      204.17      191.82      5.42 o 
  11   4   4      887.09      927.09     19.00 o 
  12   4   4      199.91      191.84      6.84 o 
  13   4   4      175.26      183.37      6.76 o 
  14   4   4       44.90       39.72      3.71 o 
  15   4   4       92.56       99.35      6.09 o 
 -15   5   4      138.32      155.83      6.25 o 
 -14   5   4      272.90      277.40      8.34 o 
 -13   5   4       57.48       50.83      3.59 o 
 -12   5   4      153.45      134.62      5.68 o 
 -11   5   4        0.00        1.15      1.31 o 
 -10   5   4       29.36       32.96      2.58 o 
  -9   5   4       16.28       10.44      1.54 o 
  -8   5   4      200.98      174.79      4.62 o 
  -7   5   4      110.96      109.05      3.54 o 
  -6   5   4        2.68        3.04      1.04 o 
  -5   5   4       13.08       19.84      1.50 o 
  -4   5   4      109.98      108.62      3.00 o 
  -3   5   4      259.61      236.32      4.64 o 
  -2   5   4       90.02       83.68      3.10 o 
  -1   5   4        3.88        5.98      1.30 o 
   0   5   4      106.23      101.02      3.43 o 
   1   5   4      220.82      229.82      6.87 o 
   2   5   4       19.69       20.74      1.80 o 
   3   5   4        0.69        1.64      1.39 o 
   4   5   4      110.67      121.37      5.87 o 
   5   5   4      138.92      115.97      3.96 o 
   6   5   4       83.75       89.72      6.39 o 
   7   5   4       20.15       13.38      2.51 o 
   8   5   4      139.89      148.96      6.10 o 
   9   5   4      117.56       96.87      5.05 o 
  10   5   4        3.00        1.73      1.61 o 
  11   5   4       81.17       63.05      4.30 o 
  12   5   4        9.38        9.08      4.11 o 
  13   5   4        0.20       -0.49      2.22 o 
  14   5   4       64.58       76.05      4.89 o 
 -13   6   4      314.45      326.88      9.25 o 
 -12   6   4      132.47      138.40      4.60 o 
 -11   6   4      114.81      119.81      4.23 o 
 -10   6   4       63.26       64.14      3.10 o 
  -9   6   4      421.97      406.69     10.29 o 
  -8   6   4      158.12      160.97      4.63 o 
  -7   6   4      362.52      359.13     12.31 o 
  -6   6   4      709.51      643.12      9.62 o 
  -5   6   4      359.46      357.32      6.33 o 
  -4   6   4      107.37       97.44      3.64 o 
  -3   6   4      493.85      478.53      9.12 o 
  -2   6   4      202.88      179.89      4.97 o 
  -1   6   4      331.33      351.46      7.44 o 
   0   6   4      252.03      210.97      5.44 o 
   1   6   4       82.39      104.61      3.82 o 
   2   6   4      584.86      553.98     12.39 o 
   3   6   4      723.91      722.11     21.19 o 
   4   6   4      564.84      542.86     19.44 o 
   5   6   4      145.06      138.06      7.00 o 
   6   6   4      289.56      275.27      8.26 o 
   7   6   4       84.51       85.11      8.22 o 
   8   6   4       71.73       71.09      6.31 o 
   9   6   4       77.97       76.72      3.89 o 
  10   6   4      243.63      260.68      8.60 o 
  11   6   4        0.53       -0.73      3.75 o 
  -9   7   4        0.39        0.36      1.73 o 
  -8   7   4       90.27       86.69      4.66 o 
  -7   7   4       63.13       54.22      3.88 o 
  -6   7   4       26.21       19.09      2.96 o 
  -5   7   4       71.65       67.72      3.31 o 
  -4   7   4        3.41        3.68      1.46 o 
  -3   7   4       38.38       36.45      2.60 o 
  -2   7   4        5.06        3.65      1.52 o 
  -1   7   4        2.81        4.29      1.56 o 
   0   7   4       27.77       28.50      2.44 o 
   1   7   4       13.03       16.20      2.04 o 
   2   7   4       86.35       87.25      7.82 o 
   3   7   4       73.26       68.60      4.13 o 
   4   7   4        0.00        1.59      1.59 o 
   5   7   4        4.05        5.54      2.08 o 
   6   7   4        3.07        6.36      2.22 o 
   7   7   4        0.02        1.01      1.66 o 
   8   7   4        6.26        2.36      2.57 o 
 -18   1   5      132.69      140.75      6.20 o 
 -17   1   5       59.89       64.51      4.34 o 
 -16   1   5      149.81       -1.89     31.62 o 
 -15   1   5      260.63      289.75      6.60 o 
 -14   1   5      323.57      315.94      6.72 o 
 -13   1   5      190.78      209.25      5.02 o 
 -12   1   5      104.53      108.69      4.86 o 
 -11   1   5      548.50      577.96      9.52 o 
 -10   1   5      475.96      434.71      7.55 o 
  -9   1   5      206.48      211.02      4.98 o 
  -8   1   5      266.31      245.73      4.71 o 
  -7   1   5       22.91       27.23      1.26 o 
  -6   1   5      763.55      724.51      8.72 o 
  -5   1   5     2943.43     3009.19     30.86 o 
  -4   1   5      163.03      151.00      4.57 o 
  -3   1   5       62.13       39.85      2.31 o 
  -2   1   5      956.03      969.44     12.61 o 
  -1   1   5      690.33      732.44     15.34 o 
   0   1   5     1243.16     1247.53     23.61 o 
   1   1   5     1791.84     1819.13     57.34 o 
   2   1   5     1818.76     1859.63     33.30 o 
   3   1   5      330.18      342.86      9.02 o 
   4   1   5       98.46       70.59      4.21 o 
   5   1   5      577.64      574.64     12.90 o 
   6   1   5      138.63      114.82      4.71 o 
   7   1   5       47.45       50.23      2.72 o 
   8   1   5      173.57      160.42      4.52 o 
   9   1   5       53.86       59.59      2.42 o 
  10   1   5      477.35      478.13      8.53 o 
  11   1   5     1475.63     1446.85     18.85 o 
  12   1   5      368.59      345.96      6.47 o 
  13   1   5      140.91      148.09      6.46 o 
  14   1   5       98.11      110.78      5.66 o 
  15   1   5       99.20      107.11      8.58 o 
  16   1   5       17.86       25.47      3.39 o 
 -18   2   5        0.00       -0.90      1.65 o 
 -17   2   5        2.65       -0.80      2.59 o 
 -16   2   5        3.32        3.41      2.73 o 
 -15   2   5       42.57       40.80      8.23 o 
 -14   2   5       44.38       62.72     14.11 o 
 -13   2   5      196.62      194.86      4.91 o 
 -12   2   5       74.88       66.06      3.23 o 
 -11   2   5       15.85       10.66      1.35 o 
 -10   2   5       59.58       56.80      2.60 o 
  -9   2   5        1.08        1.72      0.80 o 
  -8   2   5      106.53       85.94      2.83 o 
  -7   2   5      267.60      267.04      4.18 o 
  -6   2   5      129.66      108.99      2.42 o 
  -5   2   5       18.99       29.70      1.32 o 
  -4   2   5      119.62      116.04      2.47 o 
  -3   2   5       32.81       24.47      1.46 o 
  -2   2   5      155.46      164.07      3.58 o 
  -1   2   5       19.76       16.65      1.53 o 
   0   2   5      363.02      390.57     21.92 o 
   1   2   5       45.42       50.68      3.19 o 
   2   2   5       36.22       41.30      5.03 o 
   3   2   5       38.93       41.45      3.08 o 
   4   2   5        1.95        1.35      1.28 o 
   5   2   5       39.91       41.86      2.54 o 
   6   2   5      391.48      375.35      7.69 o 
   7   2   5       35.99       40.64      2.34 o 
   8   2   5       33.07       24.47      2.78 o 
   9   2   5       89.62       97.14      3.49 o 
  10   2   5       20.68       25.69      1.88 o 
  11   2   5      294.76      254.96      5.33 o 
  12   2   5        4.74        8.88      1.47 o 
  13   2   5       44.64       30.57      3.64 o 
  14   2   5       36.02       37.97      2.79 o 
  15   2   5        4.44        7.83      2.43 o 
  16   2   5        2.05        0.59      4.62 o 
 -17   3   5      111.49      120.59      5.72 o 
 -16   3   5      113.03      135.19      5.79 o 
 -15   3   5      262.06      253.83      9.46 o 
 -14   3   5      278.70      313.48      8.63 o 
 -13   3   5      534.29      527.97     14.24 o 
 -12   3   5      255.28      278.29      7.65 o 
 -11   3   5      377.89      352.58      8.75 o 
 -10   3   5     1009.50     1099.31     16.91 o 
  -9   3   5       38.17       24.95      1.98 o 
  -8   3   5        1.45       -0.68      0.96 o 
  -7   3   5       60.18       48.11      4.35 o 
  -6   3   5        7.00        9.61      1.13 o 
  -5   3   5      355.22      309.88      5.52 o 
  -4   3   5      814.21      752.64     10.55 o 
  -3   3   5      267.55      240.82      4.71 o 
  -2   3   5      542.62      523.97      9.44 o 
  -1   3   5     1350.21     1286.70     25.24 o 
   0   3   5     1877.55     1842.34     26.25 o 
   1   3   5      490.16      484.50     11.73 o 
   2   3   5       70.89       64.52      3.78 o 
   3   3   5      726.76      721.46     18.67 o 
   4   3   5        1.32        6.17      4.63 o 
   5   3   5       61.18       52.90      7.02 o 
   6   3   5     1075.16     1063.30     21.32 o 
   7   3   5      180.78      159.98      6.08 o 
   8   3   5       46.95       51.52      3.81 o 
   9   3   5       62.18       55.84      3.84 o 
  10   3   5      174.81      171.04      5.10 o 
  11   3   5      226.43      218.09      5.89 o 
  12   3   5      146.90      145.83      7.52 o 
  13   3   5       45.30       48.81      3.75 o 
  14   3   5      154.85      153.39      6.30 o 
  15   3   5       28.04       34.04      4.87 o 
 -16   4   5       22.58       21.22      3.00 o 
 -15   4   5        5.31       10.88      2.42 o 
 -14   4   5       12.94       10.25      2.19 o 
 -13   4   5       30.15       36.30      3.15 o 
 -12   4   5      283.46      275.23      7.81 o 
 -11   4   5       44.44       46.46     12.03 o 
 -10   4   5       62.79       66.81      2.94 o 
  -9   4   5       53.88       56.83      2.69 o 
  -8   4   5      120.59      112.12      7.81 o 
  -7   4   5       45.35       35.79      2.15 o 
  -6   4   5       12.10       18.59      1.46 o 
  -5   4   5       21.71       23.73      1.56 o 
  -4   4   5        7.45        7.23      1.13 o 
  -3   4   5      181.55      163.02      3.74 o 
  -2   4   5       30.71       41.11      2.45 o 
  -1   4   5       23.24       26.69      2.09 o 
   0   4   5       20.84       27.79      2.11 o 
   1   4   5        5.56        7.49      1.43 o 
   2   4   5        0.41       -0.62      1.66 o 
   3   4   5       10.34       11.14      2.31 o 
   4   4   5      297.38      295.36      8.82 o 
   5   4   5       17.04       17.39      2.59 o 
   6   4   5        0.01        1.93      1.71 o 
   7   4   5       30.03       30.26      3.23 o 
   8   4   5       11.79       13.01      2.82 o 
   9   4   5       56.75       53.95      4.00 o 
  10   4   5       53.56       57.97      3.28 o 
  11   4   5       53.77       42.55      3.00 o 
  12   4   5        5.68       -0.33      2.06 o 
  13   4   5        6.42        5.22      2.50 o 
  14   4   5        8.30       11.79      2.94 o 
 -14   5   5       46.68       45.21      3.68 o 
 -13   5   5       32.66       38.00      3.32 o 
 -12   5   5      180.28      165.59      6.67 o 
 -11   5   5      368.30      388.67     10.56 o 
 -10   5   5      192.83      160.10      4.70 o 
  -9   5   5      249.65      268.01      9.61 o 
  -8   5   5      145.94      131.15      4.09 o 
  -7   5   5        2.14        0.36      1.13 o 
  -6   5   5      121.80      104.81      3.12 o 
  -5   5   5      481.31      481.02      7.76 o 
  -4   5   5       23.67       22.29      1.68 o 
  -3   5   5      265.22      256.67      6.03 o 
  -2   5   5      814.80      821.91     16.89 o 
  -1   5   5      205.63      221.21      5.58 o 
   0   5   5      359.06      353.00     13.08 o 
   1   5   5      780.35      720.96     10.92 o 
   2   5   5      253.48      245.20      8.19 o 
   3   5   5        1.09       -0.45      2.49 o 
   4   5   5      269.19      263.14      8.64 o 
   5   5   5      697.44      676.02     15.91 o 
   6   5   5      152.74      145.24     16.54 o 
   7   5   5      165.91      185.59      7.30 o 
   8   5   5      268.40      269.99     10.61 o 
   9   5   5       14.15       17.57      3.04 o 
  10   5   5       18.07       19.74      2.54 o 
  11   5   5      221.41      216.76      7.86 o 
  12   5   5       25.59       20.96      3.31 o 
 -11   6   5       20.29       16.60      2.71 o 
 -10   6   5       16.82       19.66      2.18 o 
  -9   6   5      103.17       92.93      3.72 o 
  -8   6   5        2.12        1.18      1.69 o 
  -7   6   5       13.80       10.62      1.72 o 
  -6   6   5       90.61       88.58      3.51 o 
  -5   6   5       10.16       12.50      1.66 o 
  -4   6   5      192.13      175.15      5.51 o 
  -3   6   5       68.05       61.77      3.08 o 
  -2   6   5       68.61       65.86      3.20 o 
  -1   6   5       87.44       93.88      3.75 o 
   0   6   5        3.61        5.90      1.56 o 
   1   6   5        0.01       -1.04      1.22 o 
   2   6   5       31.02       30.56      4.13 o 
   3   6   5       66.26       58.39      3.33 o 
   4   6   5      185.53      171.48      7.23 o 
   5   6   5       22.94       17.73      3.20 o 
   6   6   5        0.90        4.01      2.38 o 
   7   6   5       59.46       54.03      4.51 o 
   8   6   5        1.91        0.16      2.27 o 
   9   6   5       75.75       60.38      7.39 o 
  -7   7   5      329.90      309.17      7.27 o 
  -6   7   5      148.97      155.22     15.07 o 
  -5   7   5       42.11       41.43      3.51 o 
  -4   7   5      253.73      266.80      6.74 o 
  -3   7   5      120.40      120.72      4.60 o 
  -2   7   5       34.74       27.28      2.49 o 
  -1   7   5       42.28       44.10      2.95 o 
   0   7   5      360.24      352.19      8.87 o 
   1   7   5        4.20        6.22      2.22 o 
   2   7   5        2.96        5.21      2.06 o 
   3   7   5      272.92      272.89      8.91 o 
   4   7   5       32.76       31.92      2.88 o 
   5   7   5       18.31       25.04      3.92 o 
 -17   0   6        0.39        2.69      2.83 o 
 -16   0   6       45.67       64.27      5.68 o 
 -15   0   6        3.82        5.88      2.67 o 
 -14   0   6       19.21       30.46      3.92 o 
 -13   0   6      268.88      255.54     10.26 o 
 -12   0   6      736.58      710.81     20.43 o 
 -11   0   6        1.45        7.79      2.38 o 
 -10   0   6      925.04      874.39     23.45 o 
  -9   0   6      798.15      784.41     21.26 o 
  -8   0   6      710.16      733.28     14.58 o 
  -7   0   6       37.72       37.59      2.52 o 
  -6   0   6        7.25        9.59      1.15 o 
  -5   0   6        1.65       13.07      2.15 o 
  -4   0   6       25.48       32.38      2.52 o 
  -3   0   6      964.53      917.90     17.58 o 
  -2   0   6     1321.07     1260.13     34.44 o 
  -1   0   6     1197.11     1210.45     33.44 o 
   0   0   6     1000.53     1050.72     30.00 o 
   1   0   6     3147.89     3262.67     79.21 o 
   2   0   6      314.02      362.49     14.11 o 
   3   0   6     3238.94     3338.13     81.08 o 
   4   0   6      257.94      302.76     12.72 o 
   5   0   6      396.41      371.65     14.36 o 
   6   0   6       22.02       38.25      4.74 o 
   7   0   6      579.96      539.04     18.50 o 
   8   0   6      105.26      109.81      7.33 o 
   9   0   6       88.42       90.72      4.44 o 
  10   0   6       38.98       52.41      4.07 o 
  11   0   6      285.25      283.58      8.41 o 
  12   0   6      392.13      386.49     10.35 o 
  13   0   6      417.88      431.89     11.22 o 
  14   0   6      683.31      662.53     21.20 o 
  15   0   6       94.16      108.32      7.81 o 
 -17   1   6       16.95       22.00      3.22 o 
 -16   1   6        2.90        5.21      2.14 o 
 -15   1   6        6.63        8.80      2.50 o 
 -14   1   6        6.64        4.71      3.14 o 
 -13   1   6        0.66        3.62      1.67 o 
 -12   1   6        3.33        4.03      1.57 o 
 -11   1   6       15.16       20.53      1.72 o 
 -10   1   6        7.54        8.62      1.82 o 
  -9   1   6       12.30       17.27      1.32 o 
  -8   1   6      168.15      164.64      3.87 o 
  -7   1   6        0.35        2.57      0.78 o 
  -6   1   6      651.86      643.01      8.21 o 
  -5   1   6        0.74        3.85      0.83 o 
  -4   1   6      624.07      657.20      8.35 o 
  -3   1   6        4.38        4.65      1.44 o 
  -2   1   6      378.99      346.04     21.54 o 
  -1   1   6        5.17       11.71      2.44 o 
   0   1   6        7.07       12.24      2.17 o 
   1   1   6       77.94       82.87      5.23 o 
   2   1   6      555.03      523.42     16.96 o 
   3   1   6       15.79        8.70      2.52 o 
   4   1   6       12.47       23.13      2.71 o 
   5   1   6      407.82      378.24     11.67 o 
   6   1   6       52.49       58.79      3.78 o 
   7   1   6       11.32       10.30      2.22 o 
   8   1   6      114.96      113.43      4.09 o 
   9   1   6      135.52      136.64      4.53 o 
  10   1   6      141.05      131.48      4.51 o 
  11   1   6       82.27       90.95      3.30 o 
  12   1   6        2.25       -0.06      1.24 o 
  13   1   6       46.12       40.53      2.47 o 
  14   1   6       44.23       33.66      2.78 o 
  15   1   6       44.70       49.91      4.06 o 
 -16   2   6       28.55       32.65      6.15 o 
 -15   2   6      128.71      133.20      7.31 o 
 -14   2   6      168.63      186.60      5.29 o 
 -13   2   6      597.01      612.32     11.59 o 
 -12   2   6      159.73      162.67      6.29 o 
 -11   2   6      649.46      666.98     11.02 o 
 -10   2   6      335.36      339.97      6.63 o 
  -9   2   6      410.83      443.14      7.08 o 
  -8   2   6      572.06      548.12      8.21 o 
  -7   2   6     1609.27     1550.30     17.19 o 
  -6   2   6      207.73      219.21      3.90 o 
  -5   2   6        1.12        3.39      0.88 o 
  -4   2   6     1690.58     1656.05     20.64 o 
  -3   2   6       44.33       51.42      4.13 o 
  -2   2   6       78.61       69.39      2.94 o 
  -1   2   6      343.46      342.52     11.67 o 
   0   2   6      581.69      572.37     13.65 o 
   1   2   6        1.48        6.60      2.49 o 
   2   2   6      959.78      954.39     20.05 o 
   3   2   6      339.89      347.78     19.60 o 
   4   2   6      605.24      667.89     15.42 o 
   5   2   6       10.30       15.06      3.38 o 
   6   2   6      554.41      562.15     10.51 o 
   7   2   6       20.52       28.97      2.29 o 
   8   2   6      267.91      275.34      6.55 o 
   9   2   6      220.48      216.30      6.62 o 
  10   2   6       32.16       27.70      2.06 o 
  11   2   6        2.63        3.61      1.37 o 
  12   2   6      226.62      248.62      5.63 o 
  13   2   6      137.27      135.56      4.69 o 
  14   2   6       16.51       24.33      2.56 o 
 -15   3   6       58.80       61.42     17.89 o 
 -14   3   6       12.17       13.97      2.89 o 
 -13   3   6       66.63       56.55      3.62 o 
 -12   3   6        0.20        1.80      1.54 o 
 -11   3   6      181.18      192.84      6.16 o 
 -10   3   6       72.42       70.98      3.25 o 
  -9   3   6        0.65        1.69      1.25 o 
  -8   3   6      437.39      404.62      8.11 o 
  -7   3   6       57.46       64.13      2.96 o 
  -6   3   6        9.73       10.75      1.32 o 
  -5   3   6       27.31       29.18      1.78 o 
  -4   3   6      152.07      157.06      3.88 o 
  -3   3   6      122.25      124.84      4.10 o 
  -2   3   6      117.53      115.24      3.92 o 
  -1   3   6        0.07        1.34      2.19 o 
   0   3   6        4.26        9.56      4.03 o 
   1   3   6       59.21       46.76      5.46 o 
   2   3   6      379.57      400.34     12.96 o 
   3   3   6      120.12      138.75      5.98 o 
   4   3   6       74.18       79.43      4.68 o 
   5   3   6      408.44      389.06     10.90 o 
   6   3   6        1.31        5.82      2.57 o 
   7   3   6        4.69        6.81      3.50 o 
   8   3   6       14.66       20.81      2.96 o 
   9   3   6      150.42      149.75      9.61 o 
  10   3   6      356.84      348.09     17.26 o 
  11   3   6        5.23        1.63      1.57 o 
  12   3   6       58.55       58.26      3.46 o 
  13   3   6       11.79        9.69      2.62 o 
 -14   4   6       79.33       89.06      6.96 o 
 -13   4   6       54.85       60.44     12.55 o 
 -12   4   6      223.49      223.45      7.15 o 
 -11   4   6       20.03       17.65      3.94 o 
 -10   4   6       41.47       59.65      4.76 o 
  -9   4   6      282.77      262.28      6.41 o 
  -8   4   6      347.01      354.90      7.69 o 
  -7   4   6      145.58      135.05      4.40 o 
  -6   4   6      513.48      498.21      8.19 o 
  -5   4   6      445.95      404.75      7.13 o 
  -4   4   6      121.70      137.60      4.32 o 
  -3   4   6      226.53      206.34      5.56 o 
  -2   4   6      337.87      346.93      7.67 o 
  -1   4   6       41.95       38.44      3.21 o 
   0   4   6        7.03        8.04      2.20 o 
   1   4   6      702.03      670.49     15.86 o 
   2   4   6      177.75      178.89      7.12 o 
   3   4   6      868.65      850.23     18.97 o 
   4   4   6      493.94      457.32     12.40 o 
   5   4   6      408.20      426.38     11.88 o 
   6   4   6      183.56      179.27      7.24 o 
   7   4   6      702.67      748.26     17.43 o 
   8   4   6      260.23      243.54      8.57 o 
   9   4   6      251.02      273.85      9.23 o 
  10   4   6       52.20       53.30      8.36 o 
  11   4   6       76.11       91.42      5.57 o 
  12   4   6       18.74       10.55      2.97 o 
 -12   5   6       56.90       49.19      3.72 o 
 -11   5   6       19.25       24.81      2.51 o 
 -10   5   6       54.35       49.44      2.63 o 
  -9   5   6        4.96        5.45      1.43 o 
  -8   5   6        7.96        8.28      1.50 o 
  -7   5   6       11.60        9.19      1.51 o 
  -6   5   6        0.30        1.37      1.11 o 
  -5   5   6       16.26       17.15      1.75 o 
  -4   5   6       12.30       15.06      2.01 o 
  -3   5   6        0.15        1.37      1.42 o 
  -2   5   6      320.19      308.91      7.42 o 
  -1   5   6      210.80      174.00      5.40 o 
   0   5   6      107.77      116.82      4.41 o 
   1   5   6        3.61       -2.23      1.76 o 
   2   5   6       34.86       42.80      4.56 o 
   3   5   6        6.65        2.04      3.75 o 
   4   5   6       15.17        8.64      2.53 o 
   5   5   6        0.35       -1.21      3.64 o 
   6   5   6        7.21        2.92      2.38 o 
   7   5   6        1.80        3.57      2.31 o 
   8   5   6        1.79        1.58      2.32 o 
   9   5   6       22.39       26.23      5.39 o 
  10   5   6        1.16        1.58      2.48 o 
  -8   6   6      109.64      100.79      4.03 o 
  -7   6   6      255.11      251.06      6.41 o 
  -6   6   6       72.01       82.93      4.58 o 
  -5   6   6       44.28       55.10      3.81 o 
  -4   6   6       89.39       84.77      3.72 o 
  -3   6   6      141.71      156.28      4.85 o 
  -2   6   6       92.90       84.93      3.43 o 
  -1   6   6       11.03       12.14      2.09 o 
   0   6   6      117.57      122.47      4.74 o 
   1   6   6      102.37      108.71      6.08 o 
   2   6   6      180.00      184.50      7.81 o 
   3   6   6      106.88       99.88      6.00 o 
   4   6   6       83.94       94.49      5.90 o 
   5   6   6        4.28        3.99      2.63 o 
   6   6   6       13.31       21.49      3.70 o 
 -15   1   7       60.90       68.89      5.08 o 
 -14   1   7        6.54        9.39      2.13 o 
 -13   1   7       69.95       96.36      5.34 o 
 -12   1   7      346.91      330.96      9.29 o 
 -11   1   7      313.45      321.76      8.35 o 
 -10   1   7      374.83      345.68     14.71 o 
  -9   1   7      263.30      255.49      7.47 o 
  -8   1   7      117.50      123.99      3.90 o 
  -7   1   7      746.87      721.36      9.27 o 
  -6   1   7      694.70      720.12     10.60 o 
  -5   1   7       48.46       45.57      1.88 o 
  -4   1   7       29.17       29.48      4.13 o 
  -3   1   7       57.40       49.84      3.77 o 
  -2   1   7       38.52       42.63      3.59 o 
  -1   1   7       80.07       73.36      4.37 o 
   0   1   7      470.49      466.64     12.36 o 
   1   1   7      664.18      665.59     15.78 o 
   2   1   7      190.86      204.32      7.53 o 
   3   1   7      281.80      287.73     12.22 o 
   4   1   7      632.03      643.13     15.55 o 
   5   1   7      357.74      358.52     10.60 o 
   6   1   7      214.34      216.30      9.35 o 
   7   1   7      122.84      141.65      6.46 o 
   8   1   7       23.17       33.15      2.74 o 
   9   1   7      192.61      193.78      5.77 o 
  10   1   7      191.10      191.35      7.96 o 
  11   1   7       43.40       45.36      3.70 o 
  12   1   7        1.42        4.11      1.52 o 
  13   1   7       11.21       11.75      1.88 o 
 -14   2   7        1.44        2.13      2.36 o 
 -13   2   7        2.08        5.72      2.76 o 
 -12   2   7        7.05        3.70      2.90 o 
 -11   2   7       20.01       21.55      2.42 o 
 -10   2   7        0.01        0.09      1.38 o 
  -9   2   7       41.70       43.30      2.55 o 
  -8   2   7       84.58       65.89      5.63 o 
  -7   2   7      100.74       76.31      2.74 o 
  -6   2   7       86.72       94.12      3.02 o 
  -5   2   7       19.68       14.27      1.81 o 
  -4   2   7      267.31      267.27      6.42 o 
  -3   2   7       75.90       77.35      4.57 o 
  -2   2   7        1.34        1.45      3.56 o 
  -1   2   7       28.52       33.02      3.38 o 
   0   2   7      163.07      146.63      6.36 o 
   1   2   7      248.66      237.31      8.35 o 
   2   2   7      153.67      160.52      6.78 o 
   3   2   7       20.37       19.92      3.57 o 
   4   2   7        0.04        1.79      1.85 o 
   5   2   7        0.91       -0.80      1.56 o 
   6   2   7      170.31      173.86      7.08 o 
   7   2   7       53.74       50.30      5.16 o 
   8   2   7        0.64        1.97      1.54 o 
   9   2   7       79.62       71.85      3.68 o 
  10   2   7       13.39       13.29      2.10 o 
  11   2   7       12.35       14.59      1.96 o 
  12   2   7        5.19        3.25      1.53 o 
 -13   3   7       21.90       26.20      2.91 o 
 -12   3   7       93.92      105.76      4.82 o 
 -11   3   7      193.32      179.24      6.13 o 
 -10   3   7       23.88       24.06      2.54 o 
  -9   3   7      100.31       88.31      4.68 o 
  -8   3   7      143.26      143.52      4.80 o 
  -7   3   7      316.44      309.87      7.00 o 
  -6   3   7      619.67      592.20      9.45 o 
  -5   3   7      238.56      246.26      5.32 o 
  -4   3   7      236.20      256.46      6.43 o 
  -3   3   7      113.80      132.41      4.46 o 
  -2   3   7      113.19      109.51      4.06 o 
  -1   3   7      265.85      271.49     14.90 o 
   0   3   7       17.61       15.63      2.75 o 
   1   3   7      152.07      155.51      8.90 o 
   2   3   7      139.79      135.61     10.70 o 
   3   3   7       23.11       28.04      5.29 o 
   4   3   7      447.71      460.80     27.12 o 
   5   3   7      463.27      477.27     13.22 o 
   6   3   7      327.90      332.62     10.50 o 
   7   3   7      101.14      113.33      6.01 o 
   8   3   7       14.44       19.22      3.15 o 
   9   3   7      117.66      122.94      7.62 o 
  10   3   7      154.95      154.28      7.24 o 
  11   3   7        2.30        6.96      2.36 o 
 -11   4   7        7.39        0.54      2.32 o 
 -10   4   7        0.13        1.61      1.50 o 
  -9   4   7        5.96        4.38      1.59 o 
  -8   4   7        1.95        2.71      1.45 o 
  -7   4   7        0.49        0.31      1.24 o 
  -6   4   7       38.33       27.71      3.24 o 
  -5   4   7       31.94       42.20      2.84 o 
  -4   4   7       19.96       22.46      2.24 o 
  -3   4   7        0.18       -0.81      1.31 o 
  -2   4   7       21.24       15.67      2.05 o 
  -1   4   7        4.50        1.24      1.89 o 
   0   4   7      151.70      163.89      7.12 o 
   1   4   7       79.20       87.57      5.32 o 
   2   4   7       27.08       24.19      4.51 o 
   3   4   7        8.72        6.13      2.48 o 
   4   4   7        4.93        4.35      2.30 o 
   5   4   7        8.10        7.04      4.22 o 
   6   4   7        0.03        1.30      2.17 o 
   7   4   7        7.92        2.01      2.34 o 
   8   4   7        0.07        1.96      2.97 o 
   9   4   7        4.27        1.66      3.37 o 
  -9   5   7      109.69      121.20      4.60 o 
  -8   5   7       20.26       22.66      2.58 o 
  -7   5   7      144.93      144.77      4.95 o 
  -6   5   7      191.48      183.78      7.09 o 
  -5   5   7      117.30      116.16      4.53 o 
  -4   5   7      172.20      166.08      5.43 o 
  -3   5   7      148.92      148.04      6.19 o 
  -2   5   7      120.98      137.65      5.36 o 
  -1   5   7      160.11      143.77      6.91 o 
   0   5   7      166.36      186.53      7.89 o 
   1   5   7       26.28       32.85      4.01 o 
   2   5   7        3.69        4.16      2.63 o 
   3   5   7       74.95       77.37      7.04 o 
   4   5   7      164.31      156.45      7.38 o 
   5   5   7      121.43      119.65     11.24 o 
   6   5   7      105.61      112.71      6.46 o 
  -2   6   7        1.44        1.35      1.76 o 
  -1   6   7       16.71       18.48      4.98 o 
 -12   0   8       56.91       67.86      5.62 o 
 -11   0   8       81.36       74.55      5.68 o 
 -10   0   8      233.96      240.54     10.07 o 
  -9   0   8      298.04      329.51     12.00 o 
  -8   0   8      205.04      218.43      9.18 o 
  -7   0   8      213.15      202.48      6.73 o 
  -6   0   8      250.02      262.66      8.10 o 
  -5   0   8      817.63      782.44     25.46 o 
  -4   0   8      566.13      559.70     20.41 o 
  -3   0   8     1130.22     1053.10     32.24 o 
  -2   0   8      325.39      335.04     14.96 o 
  -1   0   8      198.46      200.19     11.21 o 
   0   0   8        9.92        8.74      3.32 o 
   1   0   8      190.49      201.56     11.42 o 
   2   0   8       15.13       14.15      4.00 o 
   3   0   8       49.12       48.90      6.13 o 
   4   0   8       61.63       70.20      7.09 o 
   5   0   8      183.45      184.43     10.92 o 
   6   0   8      284.01      277.96     13.76 o 
   7   0   8      700.53      701.72     24.47 o 
   8   0   8      367.34      397.74     16.91 o 
   9   0   8       22.74       29.35      3.48 o 
  10   0   8      122.09      136.97      6.36 o 
 -12   1   8      112.69      115.41      4.89 o 
 -11   1   8        6.12        5.69      3.14 o 
 -10   1   8       28.68       28.57      2.72 o 
  -9   1   8        8.54       11.99      2.62 o 
  -8   1   8      115.66      113.93      3.90 o 
  -7   1   8       93.72       97.62      3.20 o 
  -6   1   8        5.05        5.78      1.74 o 
  -5   1   8        0.76       -0.84      1.46 o 
  -4   1   8       67.00       67.59      4.49 o 
  -3   1   8       50.73       52.64      4.20 o 
  -2   1   8        0.05        0.36      1.67 o 
  -1   1   8      140.66      131.05     16.97 o 
   0   1   8        7.91       10.20      2.60 o 
   1   1   8       17.54       15.50      2.96 o 
   2   1   8       35.21       27.11      5.45 o 
   3   1   8       35.76       41.44      4.13 o 
   4   1   8        0.24        2.27      2.15 o 
   5   1   8       16.82       20.72      3.35 o 
   6   1   8      163.48      158.79      7.30 o 
   7   1   8        6.56        8.62      2.89 o 
   8   1   8       25.30       22.76      2.70 o 
   9   1   8        6.83        4.98      2.10 o 
  10   1   8       19.99       18.15      2.22 o 
 -11   2   8       22.64       38.06      4.56 o 
 -10   2   8       24.19       24.45      3.87 o 
  -9   2   8      237.94      227.15     10.01 o 
  -8   2   8      100.19      101.73      5.01 o 
  -7   2   8        3.98        0.67      1.30 o 
  -6   2   8      238.84      204.66      4.83 o 
  -5   2   8      189.11      195.03      5.57 o 
  -4   2   8      165.92      193.94      7.60 o 
  -3   2   8       26.70       29.37      3.51 o 
  -2   2   8      197.97      202.14     15.93 o 
  -1   2   8       31.63       42.18      4.08 o 
   0   2   8        7.20       13.32      2.81 o 
   1   2   8        7.27        8.77      2.93 o 
   2   2   8      599.18      633.70     16.27 o 
   3   2   8       19.42       30.31      3.82 o 
   4   2   8       39.67       40.03      4.12 o 
   5   2   8      147.09      146.54      7.05 o 
   6   2   8      223.11      256.09      9.47 o 
   7   2   8      271.11      262.70      9.61 o 
   8   2   8      122.23      139.67      9.14 o 
   9   2   8       49.29       60.96      6.80 o 
 -10   3   8       38.99       42.32      5.70 o 
  -9   3   8       12.22        8.98      1.80 o 
  -8   3   8        9.31       12.13      2.28 o 
  -7   3   8      176.39      158.22      5.01 o 
  -6   3   8       18.05       15.17      2.54 o 
  -5   3   8       21.65       19.64      2.19 o 
  -4   3   8        0.12       -0.29      1.23 o 
  -3   3   8        0.39        3.52      2.03 o 
  -2   3   8       22.39       26.00      5.27 o 
  -1   3   8        0.01        0.44      2.79 o 
   0   3   8        8.48        8.48      2.60 o 
   1   3   8        0.03        0.06      2.07 o 
   2   3   8      269.91      247.92      9.38 o 
   3   3   8       47.98       57.37      4.85 o 
   4   3   8       22.52       23.37      5.15 o 
   5   3   8       37.80       31.54      4.00 o 
   6   3   8      120.05      116.27      6.53 o 
   7   3   8       92.61       94.57     11.39 o 
  -7   4   8      168.35      159.16      5.28 o 
  -6   4   8      187.73      198.88      7.44 o 
  -5   4   8      132.51      126.63      4.79 o 
  -4   4   8       73.51       71.87      3.75 o 
  -3   4   8      237.61      236.63      8.96 o 
  -2   4   8        6.16        8.46      2.62 o 
  -1   4   8       75.25       79.96     10.29 o 
   0   4   8      157.92      154.83      7.46 o 
   1   4   8      406.21      430.15     13.13 o 
   2   4   8      214.19      204.50      8.66 o 
   3   4   8      224.98      266.03     10.11 o 
   4   4   8      109.15      107.06      6.40 o 
   5   4   8       50.22       62.40      5.20 o 
  -8   1   9       78.63       82.53      6.15 o 
  -7   1   9      127.00      139.80      9.61 o 
  -6   1   9       92.39      110.62      5.85 o 
  -5   1   9      165.14      151.88      7.01 o 
  -4   1   9      224.61      218.17      8.56 o 
  -3   1   9      143.74      161.01      7.45 o 
  -2   1   9      141.31      152.73      7.30 o 
  -1   1   9      290.41      276.82     10.17 o 
   0   1   9      195.20      223.65      9.07 o 
   1   1   9       13.91       21.29      4.87 o 
   2   1   9       16.48       23.14      3.70 o 
   3   1   9       67.22       70.95      5.55 o 
   4   1   9       26.02       29.32      4.04 o 
   5   1   9       23.58       28.00      4.04 o 
  -7   2   9        6.83        4.99      3.63 o 
  -6   2   9        2.27        3.79      3.77 o 
  -5   2   9        0.25       -0.56      2.88 o 
  -4   2   9        0.52       -0.28      1.85 o 
  -3   2   9        8.25        6.46      2.46 o 
  -2   2   9       16.69       17.15      3.32 o 
  -1   2   9        4.99        4.01      2.38 o 
   0   2   9       17.70       17.49      3.40 o 
   1   2   9       14.59       14.42      4.58 o 
   2   2   9       76.95       78.85      5.80 o 
   3   2   9       10.68       12.07      3.12 o 
   4   2   9       22.58       20.96      3.73 o 
  -3   3   9       74.23       71.68      5.41 o 
  -2   3   9       92.08       99.57      6.21 o 
  -1   3   9      122.04      126.15      8.45 o 
   0   3   9      111.50      100.87      6.55 o 
                                                 
